# Supplementary material for: Mechanical metamaterials made of freestanding quasi-BCC nanolattices of gold and copper with ultra-high energy absorption capacity
Source: Nat Commun. 2023 Mar 4;14:1243. doi: 10.1038/s41467-023-36965-4 (PMC9985601; doi:10.1038/s41467-023-36965-4)
Supplement: Supplementary file 6 — Source Data [file 41467_2023_36965_MOESM6_ESM.xlsx]

## Sheet: Fig. 3b, c, d; Fig. 4; Fig. S11
Au-117									Au-86									Au-69									Au-34									Cu-34
Displacement (nm)	Force (μN)	Time (s)	Displacement (nm)	Force (μN)	Time (s)	Displacement (nm)	Force (μN)	Time (s)	Displacement (nm)	Force (μN)	Time (s)	Displacement (nm)	Force (μN)	Time (s)	Displacement (nm)	Force (μN)	Time (s)	Displacement (nm)	Force (μN)	Time (s)	Displacement (nm)	Force (μN)	Time (s)	Displacement (nm)	Force (μN)	Time (s)	Displacement (nm)	Force (μN)	Time (s)	Displacement (nm)	Force (μN)	Time (s)	Displacement (nm)	Force (μN)	Time (s)	Displacement (nm)	Force (μN)	Time (s)	Displacement (nm)	Force (μN)	Time (s)	Displacement (nm)	Force (μN)	Time (s)
-7.33568	125.274	0	-21.8924	15.6131	0	-39.6643	105.814	0	-30.2073	78.4234	0	-12.2924	82.276	0	-4.3578	117.549	0	3.05017	165.883	0	11.5394	166.62	0	-37.9489	144.738	0	-9.83242	82.8182	0	11.0747	276.948	0	-25.2561	-27.8604	0	-22.7586	105.757	0	-2.68906	152.436	0	-0.926908	180.511	0
-5.55232	137.949	0.005005	-20.9176	24.8038	0.005005	-38.535	110.986	0.005005	-32.9432	67.8661	0.005005	-15.5076	107.464	0.005005	3.2415	115.994	0.005005	-3.26964	124.94	0.005005	-3.86897	110.51	0.005005	-25.1192	108.644	0.005005	-3.5248	27.6988	0.005005	13.9073	356.774	0.005005	-17.782	58.9599	0.005005	-20.7794	105.918	0.005005	-2.83962	148.872	0.005005	-2.36108	172.258	0.005005
-2.41572	158.287	0.01001	-19.1731	26.4651	0.01001	-36.5709	121.624	0.01001	-29.9023	85.6044	0.01001	-9.61212	178.232	0.01001	2.80668	174.249	0.01001	-5.13568	121.644	0.01001	4.92925	135.671	0.01001	-28.6675	105.75	0.01001	-1.94528	101.951	0.01001	13.8825	406.884	0.01001	-25.0371	-23.1978	0.01001	-19.0633	118.298	0.01001	-2.63726	143.03	0.01001	-3.23684	167.89	0.01001
-1.60887	171.952	0.015014	-19.6786	27.9924	0.015014	-36.9342	113.156	0.015014	-26.4844	66.6067	0.015014	-11.1525	170.006	0.015014	6.55243	121.729	0.015014	-4.03986	79.7094	0.015014	10.7094	131.357	0.015014	-30.8856	79.5973	0.015014	-3.35537	56.4777	0.015014	22.3406	419.773	0.015014	-20.6999	39.1573	0.015014	-20.179	117.575	0.015014	-1.47258	160.234	0.015014	-4.01694	167.943	0.015014
-2.61229	156.813	0.020019	-20.8629	40.8808	0.020019	-39.5817	103.376	0.020019	-29.3654	63.2305	0.020019	-5.56195	186.11	0.020019	7.01963	155.626	0.020019	2.56321	72.4479	0.020019	9.72084	153.704	0.020019	-33.2436	119.148	0.020019	-7.81766	104.979	0.020019	21.4226	412.19	0.020019	-12.1564	24.8749	0.020019	-21.8736	104.31	0.020019	-0.79459	166.371	0.020019	-4.01118	159.341	0.020019
-2.28361	159.305	0.025024	-20.3253	50.7414	0.025024	-39.2126	109.673	0.025024	-25.5126	100.744	0.025024	-7.52492	168.639	0.025024	10.9515	124.81	0.025024	-1.23046	140.749	0.025024	9.84684	114.234	0.025024	-33.5689	105.562	0.025024	2.65808	86.8644	0.025024	14.897	421.729	0.025024	-20.899	24.0978	0.025024	-20.7129	112.564	0.025024	-1.47725	157.018	0.025024	-4.90669	157.144	0.025024
-1.89141	167.558	0.030029	-19.1967	46.7489	0.030029	-37.3934	115.407	0.030029	-26.9132	101.387	0.030029	-6.15631	167.433	0.030029	-0.25464	152.866	0.030029	-3.07045	147.475	0.030029	8.70267	111.019	0.030029	-36.271	73.5147	0.030029	-0.777454	132.954	0.030029	16.8402	357.23	0.030029	-19.7504	-8.19187	0.030029	-19.2871	113.555	0.030029	-2.51136	152.382	0.030029	-4.40575	152.32	0.030029
-2.69881	168.04	0.035034	-20.4558	20.4362	0.035034	-37.0183	111.307	0.035034	-24.2983	72.3677	0.035034	-11.0341	161.351	0.035034	7.2336	113.234	0.035034	-5.7782	142.812	0.035034	3.26428	105.847	0.035034	-33.818	58.643	0.035034	-5.36617	55.3791	0.035034	17.3527	364.09	0.035034	-12.7091	-11.8898	0.035034	-20.1499	109.509	0.035034	-1.62724	160.02	0.035034	-3.66305	159.234	0.035034
-4.45908	152.258	0.040038	-20.7633	21.1329	0.040038	-39.1667	102.947	0.040038	-27.007	63.3377	0.040038	-13.7139	164.7	0.040038	1.41678	140.62	0.040038	-7.33785	146.537	0.040038	-15.1361	109.626	0.040038	-33.4433	120.059	0.040038	-5.87171	92.5988	0.040038	15.3585	345.359	0.040038	-21.3644	13.1648	0.040038	-21.5024	99.0845	0.040038	-1.09357	161.199	0.040038	-3.29847	167.943	0.040038
-4.29884	151.159	0.045043	-21.5606	26.867	0.045043	-39.2767	105.546	0.045043	-33.7898	90.9634	0.045043	-6.54601	122.389	0.045043	-0.858616	69.8247	0.045043	1.54558	115.32	0.045043	-1.4663	154.776	0.045043	-32.5714	153.661	0.045043	-10.4358	43.3209	0.045043	10.3984	343.135	0.045043	-20.4956	-14.891	0.045043	-20.5563	107.713	0.045043	-1.77483	160.877	0.045043	-4.16699	171.641	0.045043
-2.85514	157.965	0.050048	-20.6028	58.5119	0.050048	-38.4461	115.541	0.050048	-31.9923	57.8179	0.050048	-9.57918	150.686	0.050048	-0.932794	93.1642	0.050048	-6.59601	112.721	0.050048	7.09797	143.12	0.050048	-29.987	103.178	0.050048	2.16487	88.0434	0.050048	16.3881	383.893	0.050048	-24.855	-2.64502	0.050048	-20.3727	112.51	0.050048	-2.44036	147.184	0.050048	-3.78201	169.337	0.050048
-3.3062	161.475	0.055053	-21.4599	42.5153	0.055053	-38.5035	114.764	0.055053	-29.743	54.9509	0.055053	-15.2485	157.653	0.055053	0.08964	117.227	0.055053	-9.24414	160.39	0.055053	6.9453	156.545	0.055053	-28.9607	102.508	0.055053	-4.82627	119.877	0.055053	20.912	429.339	0.055053	-25.1287	0.650935	0.055053	-21.3384	109.267	0.055053	-1.82505	154.767	0.055053	-3.95194	168.881	0.055053
-4.84089	150.998	0.060058	-21.1691	17.328	0.060058	-39.6458	97.5614	0.060058	-32.2892	87.6409	0.060058	-10.0981	130.08	0.060058	0.891706	115.405	0.060058	12.0928	131.129	0.060058	17.9028	178.303	0.060058	-40.3219	106.447	0.060058	-3.86594	107.98	0.060058	12.7239	381.24	0.060058	-29.3562	45.1061	0.060058	-22.529	99.7276	0.060058	-2.52909	150.614	0.060058	-4.14435	169.578	0.060058
-3.66442	154.455	0.065062	-21.1321	27.5369	0.065062	-40.088	100.08	0.065062	-26.6674	133.648	0.065062	-10.9352	130.375	0.065062	6.74991	95.8706	0.065062	2.33914	176.467	0.065062	14.0348	188.673	0.065062	-28.8681	112.878	0.065062	-5.9706	67.1425	0.065062	15.4539	371.245	0.065062	-28.48	48.4557	0.065062	-20.8773	109.723	0.065062	-3.03779	149.542	0.065062	-3.65684	158.752	0.065062
-3.06074	163.807	0.070067	-19.9521	29.7341	0.070067	-38.8365	113.987	0.070067	-24.2073	119.929	0.070067	-13.5923	172.9	0.070067	7.69631	141.022	0.070067	-1.62698	158.943	0.070067	3.3273	176.4	0.070067	-32.1163	134.904	0.070067	-9.88189	55.3255	0.070067	17.8235	338.258	0.070067	-14.8031	-2.00191	0.070067	-20.4567	110.018	0.070067	-3.07918	147.612	0.070067	-4.42351	164.808	0.070067
-3.45769	160.538	0.075072	-21.2747	22.6602	0.075072	-37.7153	113.692	0.075072	-24.4485	80.2454	0.075072	-12.0391	124.212	0.075072	4.42246	129.795	0.075072	6.05114	125.636	0.075072	-9.95157	175.382	0.075072	-24.7959	142.675	0.075072	-5.90041	54.7896	0.075072	15.4938	344.368	0.075072	-11.8644	32.4582	0.075072	-20.8997	100.344	0.075072	-2.34314	148.175	0.075072	-4.30165	168.828	0.075072
-5.34532	149.766	0.080077	-22.3143	36.9152	0.080077	-40.4482	100.911	0.080077	-27.0089	110.39	0.080077	-10.8395	146.72	0.080077	4.42135	117.951	0.080077	-16.5717	124.484	0.080077	3.99683	167.665	0.080077	-27.9779	118.96	0.080077	1.27388	77.7002	0.080077	13.1986	415.807	0.080077	-11.9682	57.7272	0.080077	-22.3587	97.7446	0.080077	-1.91099	149.676	0.080077	-4.45752	165.531	0.080077
-5.51151	159.01	0.085082	-21.3905	41.122	0.085082	-39.9026	108.628	0.085082	-30.3283	89.195	0.085082	-10.8001	137.074	0.085082	2.47675	149.383	0.085082	-11.086	132.523	0.085082	3.36501	147.702	0.085082	-31.2266	144.899	0.085082	-9.21822	89.5708	0.085082	14.4836	401.149	0.085082	-19.4213	64.9355	0.085082	-21.2765	110.152	0.085082	-2.58489	151.096	0.085082	-4.45189	159.422	0.085082
-3.14564	165.87	0.090086	-19.6484	39.4607	0.090086	-37.3977	120.418	0.090086	-25.173	99.7522	0.090086	-4.86461	77.8547	0.090086	-0.563622	135.529	0.090086	-2.59669	134.881	0.090086	8.96296	133.876	0.090086	-34.3124	94.5762	0.090086	-6.40617	93.4026	0.090086	15.7743	412.404	0.090086	-20.7789	57.2449	0.090086	-21.0602	112.912	0.090086	-4.28266	144.96	0.090086	-4.25983	155.348	0.090086
-2.65028	163.646	0.095091	-21.6813	30.3772	0.095091	-38.0559	104.046	0.095091	-30.8916	101.333	0.095091	-9.62946	165.263	0.095091	-2.9079	104.874	0.095091	-2.12001	121.242	0.095091	6.99463	150.141	0.095091	-31.2941	93.6919	0.095091	-1.72052	60.8455	0.095091	21.6719	386.545	0.095091	-26.767	65.9001	0.095091	-20.905	102.622	0.095091	-2.40341	147.479	0.095091	-3.83092	159.824	0.095091
-4.60951	156.304	0.100096	-21.8117	38.4425	0.100096	-40.4597	94.6139	0.100096	-35.5388	105.969	0.100096	-7.12805	148.033	0.100096	-0.672444	123.229	0.100096	7.44624	134.479	0.100096	15.4706	152.954	0.100096	-28.9343	105.08	0.100096	-6.71299	119.663	0.100096	13.7253	383.544	0.100096	-31.226	-9.4513	0.100096	-22.9309	99.808	0.100096	-2.23679	148.336	0.100096	-4.32753	158.591	0.100096
-4.13517	152.552	0.105101	-22.6146	47.3384	0.105101	-40.2998	99.8658	0.105101	-31.5243	61.4085	0.105101	-9.59957	133.831	0.105101	6.11241	156.885	0.105101	1.41929	106.424	0.105101	1.03955	188.351	0.105101	-41.5053	115.423	0.105101	-3.81452	86.2481	0.105101	12.2722	379.9	0.105101	-21.4454	80.1558	0.105101	-21.8639	103.452	0.105101	-2.80535	139.734	0.105101	-5.14677	153.928	0.105101
-2.70938	158.421	0.110106	-21.6379	50.0983	0.110106	-38.4314	110.825	0.110106	-25.5633	74.8864	0.110106	-17.4429	132.974	0.110106	-2.97936	157.475	0.110106	3.49182	139.356	0.110106	1.01807	138.86	0.110106	-44.3425	125.552	0.110106	-8.15967	85.3906	0.110106	19.9825	368.779	0.110106	-21.8074	-9.18333	0.110106	-21.1939	104.685	0.110106	-3.79754	144.504	0.110106	-4.76371	153.285	0.110106
-2.88613	158.046	0.11511	-22.2833	48.8389	0.11511	-39.0725	109.7	0.11511	-25.4757	29.8439	0.11511	-20.1393	105.401	0.11511	4.90892	128.16	0.11511	-5.37656	138.739	0.11511	7.39448	125.837	0.11511	-36.9138	119.684	0.11511	-0.209758	76.7891	0.11511	15.1285	280.056	0.11511	-11.7444	-11.729	0.11511	-21.8849	97.4499	0.11511	-3.24236	154.339	0.11511	-4.7369	154.893	0.11511
-5.28626	144.219	0.120115	-20.8929	33.8069	0.120115	-40.9296	102.385	0.120115	-31.1349	69.9293	0.120115	-13.6163	176.249	0.120115	5.31781	90.3238	0.120115	-12.7138	155.701	0.120115	-3.73814	178.035	0.120115	-41.6989	149.025	0.120115	-2.70141	125.504	0.120115	15.0836	387.885	0.120115	-13.3799	0.704527	0.120115	-23.0316	90.9113	0.120115	-2.48645	153.401	0.120115	-4.81365	156.474	0.120115
-5.13672	145.237	0.12512	-20.8345	25.045	0.12512	-40.4506	106.082	0.12512	-27.5097	67.6785	0.12512	-1.1362	114.806	0.12512	6.41368	101.337	0.12512	-13.1908	121.965	0.12512	5.55319	173.211	0.12512	-22.5941	92.4057	0.12512	-4.20447	70.2509	0.12512	12.9991	338.928	0.12512	-23.6339	37.362	0.12512	-21.6783	100.612	0.12512	-2.90405	147.211	0.12512	-5.40304	154.545	0.12512
-5.0087	154.803	0.130125	-19.7589	26.1704	0.130125	-37.9754	109.914	0.130125	-31.6216	105.888	0.130125	-12.2651	165.611	0.130125	0.171946	178.644	0.130125	-4.70505	73.8412	0.130125	7.65866	136.341	0.130125	-20.9375	90.2352	0.130125	-12.2665	74.4846	0.130125	18.683	337.24	0.130125	-22.2084	33.5837	0.130125	-20.5612	107.686	0.130125	-3.5874	138.796	0.130125	-5.16021	151.543	0.130125
-4.51074	152.472	0.13513	-23.0493	41.5507	0.13513	-38.4067	109.325	0.13513	-32.2579	35.2833	0.13513	-12.9543	129.142	0.13513	1.95173	115.539	0.13513	4.89512	161.73	0.13513	-3.32013	154.133	0.13513	-23.0086	153.875	0.13513	-9.39472	71.6979	0.13513	11.7114	311.033	0.13513	-21.702	36.6653	0.13513	-21.6491	104.444	0.13513	-2.76367	147.559	0.13513	-5.38212	154.813	0.13513
-5.76488	146.711	0.140134	-24.2889	48.6514	0.140134	-41.0267	102.277	0.140134	-32.8289	92.5444	0.140134	-8.16394	135.761	0.140134	3.32641	133.01	0.140134	2.88203	180.674	0.140134	7.49962	168.201	0.140134	-29.0681	92.7541	0.140134	-6.31473	55.4863	0.140134	10.2834	329.522	0.140134	-21.7422	-76.201	0.140134	-22.6757	91.5813	0.140134	-2.41265	150.131	0.140134	-4.88962	155.536	0.140134
-5.20693	148.131	0.145139	-22.0707	28.3408	0.145139	-40.2257	96.8112	0.145139	-27.5018	85.1757	0.145139	-12.5255	136.002	0.145139	1.19757	99.3005	0.145139	-0.223974	179.709	0.145139	13.8184	172.515	0.145139	-34.1524	97.3629	0.145139	-13.7914	93.9654	0.145139	13.5032	331.452	0.145139	-29.7292	-64.759	0.145139	-21.4956	98.5754	0.145139	-2.87404	144.156	0.145139	-5.23496	151.007	0.145139
-3.50667	160.162	0.150144	-21.1357	22.553	0.150144	-39.0013	102.411	0.150144	-29.1847	82.523	0.150144	-14.6817	124.613	0.150144	2.39125	121.434	0.150144	2.10656	137.507	0.150144	8.07331	87.7337	0.150144	-43.0912	120.407	0.150144	0.437645	108.248	0.150144	14.0617	367.841	0.150144	-22.7098	-9.85324	0.150144	-20.9597	98.4682	0.150144	-4.06477	139.841	0.150144	-4.85376	149.989	0.150144
-3.63293	158.903	0.155149	-22.631	19.418	0.155149	-39.691	105.225	0.155149	-29.3196	123.01	0.155149	-11.4509	141.254	0.155149	1.1104	134.832	0.155149	-3.35829	117.035	0.155149	10.3351	138.967	0.155149	-39.4171	92.9416	0.155149	0.406151	48.1709	0.155149	14.2654	464.738	0.155149	-20.8902	-83.9451	0.155149	-22.5274	93.9394	0.155149	-3.99083	134.294	0.155149	-5.16206	147.55	0.155149
-6.07001	149.712	0.160154	-23.6949	25.6345	0.160154	-42.3189	96.0877	0.160154	-25.661	111.676	0.160154	-13.0017	168.371	0.160154	0.901521	108.706	0.160154	-8.30152	89.8648	0.160154	-0.525715	104.963	0.160154	-37.9427	104.223	0.160154	-1.95707	86.5161	0.160154	20.9951	425.454	0.160154	-16.7825	-25.1272	0.160154	-25.1991	89.8126	0.160154	-3.29217	136.17	0.160154	-4.9433	149.158	0.160154
-5.35701	153.839	0.165158	-22.2804	41.6311	0.165158	-41.3654	102.224	0.165158	-29.7632	55.0581	0.165158	-10.2282	136.859	0.165158	-0.679203	111.386	0.165158	-9.59706	112.292	0.165158	-1.51269	120.344	0.165158	-32.333	117.299	0.165158	-4.3537	99.2442	0.165158	24.3778	399.113	0.165158	-22.6607	-61.8382	0.165158	-23.2761	100.532	0.165158	-3.85104	138.984	0.165158	-5.59	144.844	0.165158
-4.15383	159.546	0.170163	-20.7588	38.7908	0.170163	-38.5115	111.709	0.170163	-29.5711	82.3086	0.170163	-14.9291	194.738	0.170163	0.656703	121.595	0.170163	-5.01162	88.0963	0.170163	-0.810957	75.0862	0.170163	-29.7242	167.38	0.170163	-12.9066	18.9633	0.170163	12.7724	366.394	0.170163	-21.304	26.1879	0.170163	-21.723	103.828	0.170163	-5.987	130.007	0.170163	-5.62226	144.817	0.170163
-4.77377	158.287	0.175168	-22.3037	49.1873	0.175168	-39.331	111.897	0.175168	-28.2164	74.8864	0.175168	-15.362	132.84	0.175168	5.21653	100.56	0.175168	-0.772248	124.404	0.175168	-4.74206	124.417	0.175168	-29.9257	80.294	0.175168	-0.816402	88.8741	0.175168	13.8701	304.173	0.175168	-23.6316	20.6142	0.175168	-22.7419	100.719	0.175168	-4.34771	142.869	0.175168	-5.65288	151.731	0.175168
-6.61977	145.8	0.180173	-22.8809	50.9825	0.180173	-41.589	99.5979	0.180173	-35.3033	90.24	0.180173	-10.1425	152.91	0.180173	3.45122	120.871	0.180173	-11.702	142.196	0.180173	-1.62848	100.274	0.180173	-33.3425	113.387	0.180173	-10.0599	63.1231	0.180173	11.2897	327.727	0.180173	-28.3868	-60.0964	0.180173	-23.4409	94.9577	0.180173	-2.87344	145.04	0.180173	-5.05777	147.095	0.180173
-6.12128	151.347	0.185178	-21.6368	31.4758	0.185178	-41.0044	104.019	0.185178	-28.897	79.3344	0.185178	-9.2249	155.429	0.185178	3.13801	135.181	0.185178	2.06685	62.8552	0.185178	8.8965	161.689	0.185178	-31.9372	112.422	0.185178	-4.30663	88.7669	0.185178	21.643	302.86	0.185178	-20.9264	-59.1853	0.185178	-21.3998	104.015	0.185178	-3.0335	143.003	0.185178	-6.31058	137.019	0.185178
-4.03442	159.412	0.190182	-20.8864	31.3418	0.190182	-38.2862	109.432	0.190182	-29.8585	51.7623	0.190182	-7.44136	133.108	0.190182	-0.96426	112.645	0.190182	-14.8815	150.744	0.190182	4.72379	148.05	0.190182	-35.4853	100.15	0.190182	-2.35457	22.6076	0.190182	15.2042	303.316	0.190182	-18.4665	29.457	0.190182	-21.2322	106.722	0.190182	-3.59947	139.975	0.190182	-6.30446	140.61	0.190182
-3.40789	159.921	0.195187	-23.0025	29.6001	0.195187	-39.3443	107.369	0.195187	-28.401	35.7656	0.195187	-14.0588	157.921	0.195187	-2.53287	95.7098	0.195187	3.03688	137.533	0.195187	9.45837	182.697	0.195187	-38.5133	129.116	0.195187	-7.81522	45.8129	0.195187	12.3342	262.424	0.195187	-18.2993	25.7591	0.195187	-22.0995	98.2806	0.195187	-3.88102	141.583	0.195187	-6.5351	152.829	0.195187
-5.95113	145.291	0.200192	-23.9174	22.3387	0.200192	-41.7742	96.1145	0.200192	-31.4882	97.9838	0.200192	-10.2923	112.368	0.200192	-6.11867	112.27	0.200192	-4.20417	175.02	0.200192	0.070425	139.047	0.200192	-32.574	92.0038	0.200192	-8.47297	36.7023	0.200192	15.2297	260.977	0.200192	-19.658	7.16245	0.200192	-24.3562	88.9551	0.200192	-3.15127	143.995	0.200192	-5.05369	151.222	0.200192
-5.66919	145.639	0.205197	-22.9882	49.0533	0.205197	-42.101	101.125	0.205197	-28.9184	55.4064	0.205197	-11.2748	140.128	0.205197	4.86881	115.593	0.205197	-1.07802	111.81	0.205197	5.29973	121.55	0.205197	-33.9182	52.9355	0.205197	-8.10492	38.6048	0.205197	9.47631	231.126	0.205197	-22.1875	42.9892	0.205197	-23.5739	89.2231	0.205197	-4.84698	141.637	0.205197	-5.97588	148.542	0.205197
-4.76537	154.589	0.210202	-22.6731	55.6181	0.210202	-39.3197	105.386	0.210202	-27.5771	59.8544	0.210202	-10.9723	93.4499	0.210202	2.29759	166.559	0.210202	2.60505	82.2817	0.210202	7.00346	125.623	0.210202	-36.4002	138.548	0.210202	-3.31783	40.8556	0.210202	13.2769	239.165	0.210202	-26.1937	-62.6689	0.210202	-22.575	92.01	0.210202	-5.40759	130.435	0.210202	-4.8881	152.535	0.210202
-4.87097	149.605	0.215206	-23.5661	30.8327	0.215206	-40.285	107.958	0.215206	-31.9132	84.1843	0.215206	-13.0961	135.225	0.215206	-0.133595	156.269	0.215206	1.04842	130.728	0.215206	-2.03668	158.045	0.215206	-37.5091	111.056	0.215206	-3.46741	-16.8897	0.215206	8.16715	304.816	0.215206	-30.473	66.7308	0.215206	-23.5129	86.2486	0.215206	-4.24479	135.446	0.215206	-5.36895	144.549	0.215206
-7.12566	134.573	0.220211	-22.9703	17.5156	0.220211	-42.0109	93.0598	0.220211	-37.0137	71.8586	0.220211	-15.8687	115.744	0.220211	6.31642	96.4869	0.220211	-2.11369	142.249	0.220211	2.66861	168.817	0.220211	-33.0666	146.855	0.220211	-6.25863	99.7801	0.220211	5.84696	272.232	0.220211	-27.7185	-52.9686	0.220211	-24.4253	84.9355	0.220211	-4.60627	145.12	0.220211	-6.17555	148.408	0.220211
-6.77008	134.519	0.225216	-22.5954	23.5713	0.225216	-41.3704	95.1766	0.225216	-28.8843	40.7495	0.225216	-15.9899	136.779	0.225216	-0.604967	144.693	0.225216	-6.00926	170.599	0.225216	2.58833	119.218	0.225216	-32.0419	91.1195	0.225216	-7.95979	38.3904	0.225216	20.2467	355.595	0.225216	-25.0253	-36.9176	0.225216	-22.8788	95.1453	0.225216	-4.56137	137.135	0.225216	-7.55452	145.567	0.225216
-5.64595	145.639	0.230221	-21.0979	21.4812	0.230221	-39.5103	109.137	0.230221	-32.2693	22.9844	0.230221	-19.0553	144.469	0.230221	-1.7513	119.21	0.230221	-13.0013	141.66	0.230221	-0.679274	147.407	0.230221	-38.795	135.467	0.230221	-14.4928	67.2765	0.230221	17.9802	362.08	0.230221	-18.1362	42.5337	0.230221	-21.4305	106.883	0.230221	-5.2633	135.848	0.230221	-6.07468	140.181	0.230221
-5.42808	157.965	0.235226	-22.7571	14.5949	0.235226	-40.3718	104.528	0.235226	-27.8429	96.1081	0.235226	-15.1525	151.57	0.235226	-0.521107	138.905	0.235226	-11.4184	155.701	0.235226	-1.73031	155.768	0.235226	-29.7992	137.074	0.235226	-11.1576	89.2225	0.235226	10.5549	442.657	0.235226	-16.7548	26.8846	0.235226	-22.4659	102.166	0.235226	-2.27941	139.868	0.235226	-5.66805	137.662	0.235226
-6.92195	150.355	0.24023	-23.7263	14.461	0.24023	-42.8704	88.3706	0.24023	-26.8147	83.3536	0.24023	-10.221	138.922	0.24023	-1.92338	154.045	0.24023	-4.89519	94.3932	0.24023	4.45979	139.61	0.24023	-34.4442	119.684	0.24023	-5.8499	59.3985	0.24023	11.6777	368.163	0.24023	-17.7086	4.37563	0.24023	-24.3349	89.2231	0.24023	-2.0934	141.744	0.24023	-6.07496	139.967	0.24023
-6.53605	143.067	0.245235	-23.5243	25.6881	0.245235	-41.7438	91.9612	0.245235	-28.8546	71.3227	0.245235	-6.006	181.528	0.245235	5.4719	114.28	0.245235	-2.04803	104.173	0.245235	4.91342	120.451	0.245235	-27.6247	170.515	0.245235	-4.11745	76.8159	0.245235	14.6495	423.444	0.245235	-19.3274	-88.3665	0.245235	-23.4185	98.3878	0.245235	-4.12817	131.775	0.245235	-7.2457	138.037	0.245235
-4.45471	149.444	0.25024	-22.4004	25.5541	0.25024	-39.6149	104.019	0.25024	-36.7693	63.954	0.25024	-15.0223	189.379	0.25024	0.649684	137.271	0.25024	-8.09152	129.522	0.25024	12.3134	102.739	0.25024	-25.9147	100.257	0.25024	0.647829	72.1266	0.25024	14.0496	441.746	0.25024	-23.0452	-19.5267	0.25024	-22.9875	103.747	0.25024	-6.5156	120.44	0.25024	-6.63698	140.074	0.25024
-4.77392	151.829	0.255245	-24.9513	37.585	0.255245	-40.3109	99.5979	0.255245	-33.4846	87.5337	0.255245	-8.199	140.745	0.255245	1.80117	124.542	0.255245	-1.75555	159.157	0.255245	8.66508	125.221	0.255245	-35.8856	96.7466	0.255245	-3.57774	50.8773	0.255245	19.392	421.568	0.255245	-19.7623	28.5728	0.255245	-23.7561	97.8786	0.255245	-5.6159	127.434	0.255245	-6.44276	141.789	0.255245
-7.39204	133.822	0.26025	-25.7063	41.8186	0.26025	-42.8762	89.0941	0.26025	-33.4902	79.8167	0.26025	-12.9132	115.181	0.26025	-0.342921	125.266	0.26025	-5.49218	144.661	0.26025	4.98526	133.822	0.26025	-39.7616	60.7063	0.26025	-6.25317	77.4054	0.26025	18.4174	412.19	0.26025	-35.2024	26.4826	0.26025	-24.3626	92.6531	0.26025	-6.04261	127.3	0.26025	-6.08478	137.207	0.26025
-6.50918	140.762	0.265254	-24.3139	44.5517	0.265254	-42.4443	101.742	0.265254	-29.0991	86.2207	0.265254	-11.1722	116.789	0.265254	-0.013852	99.1129	0.265254	-6.03479	194.768	0.265254	9.74641	129.186	0.265254	-32.6139	139.861	0.265254	-6.10546	58.1659	0.265254	13.7653	346.109	0.265254	-25.3706	49.1792	0.265254	-23.44	104.31	0.265254	-5.40064	128.104	0.265254	-7.28534	127.238	0.265254
-5.06333	149.873	0.270259	-22.4886	57.7885	0.270259	-40.1213	110.638	0.270259	-31.1853	85.7384	0.270259	-12.7533	143.505	0.270259	-3.99554	158.332	0.270259	-2.25701	113.713	0.270259	-5.40435	172.649	0.270259	-42.2041	125.016	0.270259	-14.8533	48.6801	0.270259	11.3437	312.426	0.270259	-24.82	35.379	0.270259	-22.8447	104.498	0.270259	-6.52971	123.066	0.270259	-6.51912	130.695	0.270259
-5.69252	142.531	0.275264	-22.3438	35.2003	0.275264	-40.4525	106.886	0.275264	-28.6756	81.0493	0.275264	-11.4371	162.154	0.275264	1.71204	83.2228	0.275264	-4.18969	86.8101	0.275264	-15.3053	94.0574	0.275264	-46.3157	104.866	0.275264	-16.8606	18.3738	0.275264	13.3464	310.39	0.275264	-25.1929	57.1377	0.275264	-23.9964	97.0211	0.275264	-4.62576	140.243	0.275264	-6.53984	131.097	0.275264
-7.92237	133.179	0.280269	-23.1964	25.1254	0.280269	-43.0062	94.9355	0.280269	-26.9238	106.397	0.280269	-15.635	92.1905	0.280269	3.40774	139.682	0.280269	-2.07805	112.346	0.280269	-4.58094	84.6522	0.280269	-41.66	137.128	0.280269	-6.54952	34.4782	0.280269	7.76268	273.089	0.280269	-21.7857	-37.4535	0.280269	-24.8271	93.4839	0.280269	-4.40866	137.429	0.280269	-6.75318	135.143	0.280269
-7.6913	140.173	0.285274	-22.3351	23.598	0.285274	-42.2347	97.9366	0.285274	-32.6	79.254	0.285274	-12.9535	96.317	0.285274	4.53798	127.597	0.285274	-4.75184	77.6194	0.285274	0.121752	98.7466	0.285274	-37.7599	95.0853	0.285274	-9.40162	85.3638	0.285274	15.6452	284.451	0.285274	-20.1763	-60.4448	0.285274	-23.4639	101.175	0.285274	-4.05316	135.5	0.285274	-7.83566	130.48	0.285274
-5.75861	144.058	0.290278	-22.6233	22.7674	0.290278	-40.0572	104.85	0.290278	-36.5251	62.0784	0.290278	-21.5186	122.389	0.290278	0.892159	99.3005	0.290278	-1.51834	104.763	0.290278	11.1205	166.861	0.290278	-36.2642	193.56	0.290278	4.98083	69.3398	0.290278	15.7391	278.288	0.290278	-22.1818	-18.1601	0.290278	-22.8042	103.747	0.290278	-5.14713	129.015	0.290278	-7.25518	133.455	0.290278
-5.58012	145.559	0.295283	-24.1574	25.6345	0.295283	-41.5258	101.098	0.295283	-30.2197	106.156	0.295283	-11.777	146.908	0.295283	-7.65281	131.215	0.295283	-9.94656	93.6429	0.295283	7.6172	156.223	0.295283	-12.6864	132.412	0.295283	-6.0823	106.586	0.295283	8.81908	330.702	0.295283	-20.6202	44.999	0.295283	-24.4536	101.898	0.295283	-4.87849	131.802	0.295283	-7.39291	135.063	0.295283
-7.57206	141.003	0.300288	-25.5975	26.09	0.300288	-43.9625	95.2034	0.300288	-28.3042	82.1211	0.300288	-13.0611	114.672	0.300288	0.115383	108.706	0.300288	-6.52315	132.603	0.300288	11.7633	144.969	0.300288	-23.1343	163.173	0.300288	-11.1999	57.2816	0.300288	12.6914	285.549	0.300288	-22.5068	-54.0404	0.300288	-26.1918	86.5434	0.300288	-5.00821	132.15	0.300288	-6.0947	138.52	0.300288
-6.68317	135.725	0.305293	-24.7595	21.8564	0.305293	-43.2798	94.6139	0.305293	-34.2388	32.6306	0.305293	-13.3403	148.355	0.305293	-3.78118	79.7929	0.305293	-9.79428	58.7019	0.305293	-5.41631	137.949	0.305293	-26.5361	154.009	0.305293	-3.58002	70.8136	0.305293	18.735	327.298	0.305293	-21.8899	-47.9845	0.305293	-24.0321	101.925	0.305293	-6.02048	125.933	0.305293	-6.87616	135.465	0.305293
-5.01441	143.308	0.310298	-23.6658	30.0556	0.310298	-41.0765	108.44	0.310298	-28.5979	64.5971	0.310298	-16.0424	136.35	0.310298	-2.8445	68.4581	0.310298	-1.14991	130.031	0.310298	1.31614	118.522	0.310298	-38.6462	100.739	0.310298	-11.6811	34.6658	0.310298	16.7402	291.847	0.310298	-29.1921	3.43776	0.310298	-22.8716	105.837	0.310298	-6.30515	120.172	0.310298	-6.42155	142.271	0.310298
-5.77184	138.619	0.315302	-24.9059	47.4456	0.315302	-41.2747	105.252	0.315302	-33.4334	70.0097	0.315302	-10.0682	171.077	0.315302	1.59153	146.006	0.315302	-2.68836	136.81	0.315302	-0.813537	113.377	0.315302	-46.8196	36.8849	0.315302	-8.92738	77.3518	0.315302	12.3497	210.171	0.315302	-24.5042	-48.3596	0.315302	-24.57	95.708	0.315302	-5.141	129.444	0.315302	-6.17115	136.697	0.315302
-7.82899	126.936	0.320307	-26.0402	37.987	0.320307	-43.3272	97.7758	0.320307	-35.181	80.8617	0.320307	-12.5484	122.791	0.320307	5.63098	121.943	0.320307	-5.37868	136.515	0.320307	-4.56396	149.739	0.320307	-42.2053	60.3312	0.320307	-6.4393	50.9309	0.320307	16.208	220.649	0.320307	-24.0062	24.4193	0.320307	-25.3001	94.6629	0.320307	-4.45885	130.864	0.320307	-7.3327	133.937	0.320307
-8.4863	132.724	0.325312	-24.6263	34.2089	0.325312	-42.7737	106.136	0.325312	-30.8338	77.03	0.325312	-11.6263	115.69	0.325312	-5.68326	191.533	0.325312	-1.94933	83.4607	0.325312	1.17862	129.481	0.325312	-35.9659	65.7439	0.325312	-14.4212	79.5491	0.325312	9.82936	270.249	0.325312	-28.7718	56.6018	0.325312	-23.5566	97.2087	0.325312	-5.42818	122.423	0.325312	-7.69068	115.688	0.325312
-6.19959	138.056	0.330317	-22.8458	33.405	0.330317	-39.6233	117.176	0.330317	-30.4701	49.7526	0.330317	-7.30907	123.408	0.330317	0.383539	94.1556	0.330317	-10.2398	162.828	0.330317	11.5026	97.514	0.330317	-46.7482	104.625	0.330317	-7.98625	64.1682	0.330317	6.10156	208.751	0.330317	-16.0619	-3.95804	0.330317	-22.7947	101.523	0.330317	-7.52455	118.403	0.330317	-7.94193	120.619	0.330317
-6.65322	137.842	0.335322	-23.8209	29.359	0.335322	-40.7837	102.894	0.335322	-26.2025	61.9712	0.335322	-16.6905	123.193	0.335322	0.888535	186.174	0.335322	-3.01362	138.659	0.335322	6.60496	151.48	0.335322	-30.9681	117.085	0.335322	-16.0584	98.8154	0.335322	16.6884	206.125	0.335322	-24.8449	-3.28813	0.335322	-24.7938	90.9649	0.335322	-5.66546	126.523	0.335322	-8.28586	120.78	0.335322
-8.42698	125.73	0.340326	-24.9503	30.6987	0.340326	-44.0532	92.899	0.340326	-31.5001	81.3708	0.340326	-12.6578	149.48	0.340326	0.549767	141.156	0.340326	-13.6228	131.451	0.340326	10.9451	152.927	0.340326	-34.6515	126.168	0.340326	1.15006	106.801	0.340326	12.5616	222.31	0.340326	-23.5957	-35.3902	0.340326	-26.4528	87.4545	0.340326	-5.8754	129.042	0.340326	-7.21861	122.227	0.340326
-7.79976	133.152	0.345331	-24.3875	35.361	0.345331	-43.5411	93.5421	0.345331	-33.4186	49.4043	0.345331	-18.5271	105.24	0.345331	1.3322	122.426	0.345331	-9.84843	99.5379	0.345331	4.00541	106.812	0.345331	-39.4905	118.156	0.345331	-0.471591	57.8175	0.345331	8.44322	248.249	0.345331	-23.3894	-12.1845	0.345331	-24.6739	90.3754	0.345331	-6.22406	130.462	0.345331	-8.53916	121.048	0.345331
-6.40628	142.745	0.350336	-23.4478	45.9987	0.350336	-40.6196	100.723	0.350336	-28.4479	40.5887	0.350336	-21.9914	156.742	0.350336	1.33246	113.556	0.350336	-7.55145	102.405	0.350336	-4.99756	123.908	0.350336	-33.3799	157.707	0.350336	3.37359	105.595	0.350336	6.34529	217.513	0.350336	-22.5512	-32.3622	0.350336	-23.253	95.2257	0.350336	-6.47597	124.486	0.350336	-7.9333	124.558	0.350336
-6.0926	146.095	0.355341	-24.7668	33.8873	0.355341	-42.5259	99.3031	0.355341	-32.6306	11.141	0.355341	-19.0963	151.115	0.355341	-9.03931	142.442	0.355341	7.44673	124.055	0.355341	-12.7832	70.3702	0.355341	-32.7596	136.485	0.355341	-8.09665	36.6487	0.355341	11.3138	252.643	0.355341	-27.5706	10.512	0.355341	-24.4587	89.5179	0.355341	-5.17561	138.823	0.355341	-7.66705	125.791	0.355341
-7.94955	133.581	0.360346	-25.3574	34.7716	0.360346	-44.4472	82.7972	0.360346	-38.5512	48.0377	0.360346	-10.5369	178.366	0.360346	4.23075	138.396	0.360346	-7.2092	130.138	0.360346	-3.98153	117.45	0.360346	-28.9879	162.423	0.360346	-22.1849	27.672	0.360346	14.8075	290.078	0.360346	-27.1212	-70.9757	0.360346	-25.7553	84.346	0.360346	-4.69046	143.137	0.360346	-7.59712	131.499	0.360346
-7.94708	134.197	0.36535	-24.5468	29.7073	0.36535	-43.2755	91.2913	0.36535	-37.3699	18.1345	0.36535	-7.41517	146.184	0.36535	-0.106033	125.293	0.36535	-4.18984	113.632	0.36535	-2.35808	106.196	0.36535	-29.8495	149.213	0.36535	-7.6658	81.1836	0.36535	10.6792	274.215	0.36535	-27.9687	-15.0517	0.36535	-24.3225	94.2074	0.36535	-5.50958	133.276	0.36535	-8.64151	125.041	0.36535
-6.16857	134.144	0.370355	-23.6832	35.4146	0.370355	-41.0357	103.376	0.370355	-35.0992	56.5318	0.370355	-16.7471	155.723	0.370355	0.824745	76.2022	0.370355	-14.852	102.834	0.370355	4.46544	116.834	0.370355	-34.6417	138.119	0.370355	-14.4536	35.8984	0.370355	14.0786	323.332	0.370355	-26.9029	-23.6266	0.370355	-23.5237	91.0453	0.370355	-7.23041	123.093	0.370355	-8.62259	127.426	0.370355
-7.7569	131.625	0.37536	-25.1804	30.1628	0.37536	-42.5106	103.751	0.37536	-30.4209	54.7097	0.37536	-11.4874	160.922	0.37536	-0.010145	78.2119	0.37536	-9.98858	136.06	0.37536	8.3474	155.339	0.37536	-40.898	88.3327	0.37536	-10.8157	70.9744	0.37536	9.82246	393.941	0.37536	-22.4089	-5.83379	0.37536	-25.5552	87.776	0.37536	-6.92743	126.282	0.37536	-7.30568	132.597	0.37536
-9.85449	122.568	0.380365	-25.664	32.0117	0.380365	-44.3221	84.1637	0.380365	-30.0876	69.8757	0.380365	-10.4514	77.6403	0.380365	-2.49784	123.873	0.380365	-4.37949	172.769	0.380365	15.0115	148.64	0.380365	-45.3386	121.318	0.380365	-6.24636	87.5075	0.380365	12.776	338.258	0.380365	-17.354	39.7201	0.380365	-27.4952	78.4506	0.380365	-6.22054	120.547	0.380365	-6.37381	131.713	0.380365
-8.31651	125.006	0.38537	-25.0112	37.853	0.38537	-43.391	98.2313	0.38537	-27.6053	46.564	0.38537	-18.1926	112.448	0.38537	-11.3433	115.727	0.38537	-7.52759	110.899	0.38537	3.32568	150.703	0.38537	-36.6854	130.858	0.38537	-0.683053	73.2252	0.38537	13.9604	324.994	0.38537	-20.2064	-14.489	0.38537	-25.6889	87.1061	0.38537	-7.0096	128.533	0.38537	-7.94402	123.192	0.38537
-6.48564	142.665	0.390374	-23.7085	40.6129	0.390374	-41.7487	110.048	0.390374	-34.2665	71.3495	0.390374	-12.5552	112.689	0.390374	0.667297	92.9498	0.390374	-1.1273	83.3267	0.390374	9.05559	174.685	0.390374	-30.2379	82.4109	0.390374	-5.39066	76.9231	0.390374	17.3787	336.409	0.390374	-28.7003	-33.4876	0.390374	-24.1037	88.3924	0.390374	-7.69845	120.118	0.390374	-7.70457	122.816	0.390374
-6.21367	141.03	0.395379	-25.1327	20.865	0.395379	-42.4396	103.724	0.395379	-36.8629	88.2839	0.395379	-18.4419	99.1306	0.395379	-2.24614	142.871	0.395379	5.99322	140.508	0.395379	-11.0641	117.504	0.395379	-47.2014	119.416	0.395379	-9.97384	17.3556	0.395379	11.1217	271.803	0.395379	-25.62	14.7458	0.395379	-24.552	90.6165	0.395379	-6.52246	131.856	0.395379	-8.93663	121.155	0.395379
-8.13961	131.839	0.400384	-26.059	18.9625	0.400384	-44.9921	102.84	0.400384	-35.1658	73.4931	0.400384	-12.0177	149.989	0.400384	-1.00606	119.264	0.400384	-6.2652	142.544	0.400384	-7.82967	143.12	0.400384	-32.9447	84.1794	0.400384	-8.9401	20.1959	0.400384	12.1798	259.611	0.400384	-27.8461	-17.5974	0.400384	-26.3163	81.827	0.400384	-5.87133	131.373	0.400384	-8.24059	116.653	0.400384
-8.26241	125.65	0.405389	-25.5936	21.776	0.405389	-43.7218	101.474	0.405389	-31.3416	77.7267	0.405389	-15.9878	122.068	0.405389	-1.93145	198.205	0.405389	-12.0825	138.23	0.405389	-5.67503	148.613	0.405389	-28.5828	79.383	0.405389	-14.751	43.0797	0.405389	10.8019	255.162	0.405389	-24.0405	-19.7947	0.405389	-24.8236	88.0708	0.405389	-6.19774	134.83	0.405389	-10.0028	115.367	0.405389
-7.04598	125.542	0.410394	-24.4944	28.7695	0.410394	-40.5937	110.289	0.410394	-33.6085	84.4522	0.410394	-15.7788	88.6802	0.410394	2.56594	135.449	0.410394	-17.9936	110.283	0.410394	-11.8625	166.057	0.410394	-25.0083	122.605	0.410394	-6.45978	53.8517	0.410394	9.00838	232.064	0.410394	-26.2608	-90.2423	0.410394	-24.7105	90.5094	0.410394	-7.49194	126.148	0.410394	-8.33184	118.154	0.410394
-8.0769	131.169	0.415398	-26.5481	36.1917	0.415398	-42.2842	110.128	0.415398	-27.0046	70.9475	0.415398	-19.1506	135.894	0.415398	4.73002	134.136	0.415398	-7.63073	95.7329	0.415398	8.50479	107.214	0.415398	-46.4339	110.198	0.415398	-8.06836	2.02825	0.415398	8.9517	258.485	0.415398	-28.3894	35.1379	0.415398	-25.9363	84.0244	0.415398	-6.15573	131.963	0.415398	-8.41039	122.522	0.415398
-9.04737	127.123	0.420403	-27.3275	30.1896	0.420403	-45.207	91.3985	0.420403	-23.5412	73.6806	0.420403	-11.8552	72.04	0.420403	-4.33617	151.392	0.420403	-8.40719	101.387	0.420403	8.01246	123.827	0.420403	-34.5871	111.618	0.420403	-7.19523	67.7856	0.420403	10.3258	250.473	0.420403	-23.6524	31.2792	0.420403	-27.2152	79.0401	0.420403	-5.58257	128.56	0.420403	-8.74028	127.077	0.420403
-8.66333	123.024	0.425408	-25.5268	26.5991	0.425408	-44.5187	97.8294	0.425408	-36.4747	69.8757	0.425408	-17.9426	108.75	0.425408	-4.07583	155.814	0.425408	-6.54892	197.93	0.425408	-0.117019	128.141	0.425408	-43.8141	109.26	0.425408	-11.7661	28.4759	0.425408	13.1814	304.575	0.425408	-24.1792	30.6361	0.425408	-25.0958	90.1342	0.425408	-7.06006	126.523	0.425408	-8.78776	123.835	0.425408
-7.69597	130.071	0.430413	-23.9535	34.584	0.430413	-42.026	101.902	0.430413	-35.9697	52.4321	0.430413	-14.6464	83.0531	0.430413	2.32448	79.6589	0.430413	-8.6382	138.418	0.430413	7.87265	118.549	0.430413	-43.5531	114.512	0.430413	-7.32702	74.833	0.430413	16.7424	257.574	0.430413	-24.741	-34.2647	0.430413	-25.259	91.3669	0.430413	-8.08696	121.137	0.430413	-8.46858	126.729	0.430413
-7.5845	127.391	0.435418	-24.5947	28.2604	0.435418	-42.5014	92.7383	0.435418	-38.8338	78.7181	0.435418	-15.9472	125.819	0.435418	-1.99403	100.774	0.435418	1.44906	74.913	0.435418	3.53178	123.345	0.435418	-44.4265	90.5836	0.435418	-14.6883	-4.72434	0.435418	11.1479	274.161	0.435418	-20.3116	-48.2524	0.435418	-25.913	84.6675	0.435418	-7.10916	128.774	0.435418	-8.39595	119.44	0.435418
-9.42788	122.22	0.440422	-26.073	26.6259	0.440422	-45.2959	85.3963	0.440422	-36.9289	57.5232	0.440422	-15.8759	111.323	0.440422	-2.38635	111.118	0.440422	-1.51757	86.0063	0.440422	3.32362	135.376	0.440422	-33.0477	85.68	0.440422	-9.19617	9.98665	0.440422	18.8503	235.145	0.440422	-21.9701	58.6651	0.440422	-26.8366	80.8355	0.440422	-7.30153	124.888	0.440422	-8.41282	121.718	0.440422
-9.27168	122.005	0.445427	-25.2312	20.0343	0.445427	-44.4551	94.7211	0.445427	-33.2564	32.6038	0.445427	-13.3071	178.366	0.445427	-2.30748	70.3338	0.445427	-0.92095	105.567	0.445427	-3.80479	88.082	0.445427	-47.2898	116.2	0.445427	-16.0831	93.3758	0.445427	15.0633	196.264	0.445427	-35.4678	7.08207	0.445427	-25.5801	86.9721	0.445427	-6.97962	120.708	0.445427	-9.11692	119.092	0.445427
-8.28135	126.909	0.450432	-24.4322	29.3858	0.450432	-42.2887	100.402	0.450432	-29.532	79.4952	0.450432	-16.4731	169.202	0.450432	-7.41906	142.094	0.450432	-12.3398	115.32	0.450432	-0.543639	75.5685	0.450432	-41.1067	124.614	0.450432	-10.3473	31.8254	0.450432	8.41861	142.832	0.450432	-26.502	-2.0555	0.450432	-24.8268	93.6982	0.450432	-8.54999	115.911	0.450432	-8.36779	118.958	0.450432
-7.51264	126.105	0.455437	-26.359	22.2851	0.455437	-43.429	94.9623	0.455437	-34.2184	46.9659	0.455437	-10.9826	131.152	0.455437	-3.07762	97.1836	0.455437	-21.6036	116.472	0.455437	-4.01064	132.911	0.455437	-20.5305	119.443	0.455437	-2.52267	90.9106	0.455437	4.33058	204.222	0.455437	-22.0221	-65.804	0.455437	-26.2732	83.944	0.455437	-7.02821	125.21	0.455437	-9.32314	112.446	0.455437
-9.24593	122.38	0.460442	-28.2057	30.2164	0.460442	-44.1492	87.6739	0.460442	-35.5528	73.5466	0.460442	-20.1613	164.111	0.460442	-1.36783	140.004	0.460442	-7.22769	123.734	0.460442	-0.513413	198.078	0.460442	-27.3753	97.095	0.460442	-7.07183	81.1568	0.460442	-0.821289	169.092	0.460442	-28.6615	2.09794	0.460442	-27.3514	79.3885	0.460442	-6.87293	125.853	0.460442	-9.54453	118.18	0.460442
-9.13082	120.987	0.465446	-27.7822	33.7801	0.465446	-44.4012	77.7596	0.465446	-33.3179	70.7868	0.465446	-13.5698	120.54	0.465446	2.95655	81.347	0.465446	-14.1859	156.049	0.465446	-7.90835	114.851	0.465446	-31.8841	176.116	0.465446	-6.74482	55.2183	0.465446	8.6156	255.136	0.465446	-25.5181	40.6579	0.465446	-25.2988	89.5715	0.465446	-6.27393	124.111	0.465446	-10.0896	113.973	0.465446
-7.9637	126.025	0.470451	-25.6191	40.4253	0.470451	-43.3336	100.214	0.470451	-32.2301	16.5536	0.470451	-16.9747	152.133	0.470451	-6.40563	139.95	0.470451	-6.52153	184.318	0.470451	1.71246	116.217	0.470451	-35.9725	117.487	0.470451	-15.2812	100.236	0.470451	12.0513	313.311	0.470451	-26.2967	9.7885	0.470451	-24.9908	98.629	0.470451	-8.06106	121.887	0.470451	-9.25748	118.556	0.470451
-8.64838	122.407	0.475456	-25.7625	35.0931	0.475456	-43.432	99.6783	0.475456	-31.3142	74.1897	0.475456	-13.6288	133.59	0.475456	-1.05976	107.956	0.475456	-3.62735	149.163	0.475456	1.47969	112.01	0.475456	-40.8848	52.5604	0.475456	-16.7861	71.1351	0.475456	16.3643	331.425	0.475456	-21.6207	10.2708	0.475456	-26.3682	84.8819	0.475456	-6.56894	123.093	0.475456	-8.53594	119.333	0.475456
-9.72417	119.111	0.480461	-26.9207	35.1735	0.480461	-45.9037	85.0748	0.480461	-31.2968	102.86	0.480461	-17.1319	120.862	0.480461	-2.16761	126.579	0.480461	-3.24948	125.958	0.480461	3.00763	173.935	0.480461	-41.2862	105.938	0.480461	-10.4043	72.4749	0.480461	19.0598	259.316	0.480461	-25.1516	29.4302	0.480461	-27.9623	74.3506	0.480461	-7.47498	124.54	0.480461	-8.81504	121.343	0.480461
-9.74013	114.503	0.485466	-25.6528	36.1917	0.485466	-44.1747	85.825	0.485466	-38.5288	62.0516	0.485466	-6.26841	121.8	0.485466	-4.62525	139.763	0.485466	-7.91249	141.097	0.485466	0.788412	125.783	0.485466	-43.1243	69.3881	0.485466	-5.69701	61.8637	0.485466	11.2211	296.375	0.485466	-24.0086	20.641	0.485466	-26.4393	80.4872	0.485466	-7.30154	119.663	0.485466	-9.87837	107.301	0.485466
-7.99604	122.809	0.49047	-23.9095	46.4542	0.49047	-42.18	98.0973	0.49047	-33.3983	89.5165	0.49047	-20.7091	115.208	0.49047	-1.45623	92.3603	0.49047	-0.404508	177.673	0.49047	3.62164	143.334	0.49047	-46.248	137.53	0.49047	-4.27564	128.559	0.49047	9.87163	253.367	0.49047	-26.8855	64.3996	0.49047	-26.0532	90.2146	0.49047	-9.21915	109.185	0.49047	-9.75593	116.948	0.49047
-8.5871	122.514	0.495475	-25.6785	30.1628	0.495475	-43.4547	90.2195	0.495475	-35.2138	69.447	0.495475	-14.9176	102.962	0.495475	2.1333	128.803	0.495475	1.66904	138.203	0.495475	3.81778	172.515	0.495475	-35.4652	160.628	0.495475	-5.47775	107.739	0.495475	13.0109	221.452	0.495475	-29.7889	-7.54875	0.495475	-26.8079	83.0865	0.495475	-7.78422	112.293	0.495475	-9.23142	115.447	0.495475
-9.78542	115.172	0.50048	-27.0826	21.5616	0.50048	-45.9292	83.4671	0.50048	-36.8337	90.6955	0.50048	-18.8665	125.364	0.50048	-1.03745	88.1533	0.50048	-10.4839	156.478	0.50048	-6.49606	179.696	0.50048	-35.7542	108.028	0.50048	-8.19536	30.566	0.50048	11.0634	199.426	0.50048	-28.0747	-20.4914	0.50048	-28.0563	77.995	0.50048	-6.66543	115.482	0.50048	-9.70952	113.678	0.50048
-9.72396	117.906	0.505485	-27.4149	28.9035	0.505485	-45.2387	83.7618	0.505485	-34.4954	83.6752	0.505485	-22.0357	153.848	0.505485	-3.43456	64.5727	0.505485	-16.7114	91.8744	0.505485	-4.03057	134.653	0.505485	-23.3294	130.724	0.505485	-10.0487	76.7355	0.505485	6.03918	131.041	0.505485	-23.0523	-35.6581	0.505485	-26.0724	88.2584	0.505485	-7.84073	113.714	0.505485	-10.2049	112.848	0.505485
-7.93364	120.237	0.51049	-25.681	30.5112	0.51049	-43.204	99.9462	0.51049	-31.9202	81.344	0.51049	-16.6637	112.18	0.51049	-7.6713	93.5125	0.51049	-18.0728	141.982	0.51049	-2.85906	107.294	0.51049	-39.0077	140.343	0.51049	-10.3694	58.809	0.51049	8.39628	193.986	0.51049	-19.98	14.0491	0.51049	-25.3484	92.3048	0.51049	-7.67661	107.631	0.51049	-9.20237	113.571	0.51049
-7.74423	122.005	0.515494	-27.8118	39.8894	0.515494	-43.8736	89.362	0.515494	-26.7849	60.685	0.515494	-18.0347	137.315	0.515494	-5.30479	97.3712	0.515494	-7.84728	146.269	0.515494	1.9292	94.8613	0.515494	-39.0615	78.7399	0.515494	-16.344	20.3835	0.515494	4.61261	190.074	0.515494	-28.5298	42.2925	0.515494	-26.0844	86.0074	0.515494	-8.34862	110.337	0.515494	-9.927	115.635	0.515494
-10.2698	106.41	0.520499	-28.0312	35.9773	0.520499	-45.9446	75.6428	0.520499	-33.8839	88.0964	0.520499	-15.8441	119.683	0.520499	-3.08094	98.9521	0.520499	-1.42841	147.984	0.520499	6.2128	175.007	0.520499	-34.1372	99.4798	0.520499	-11.3762	69.3934	0.520499	10.7561	224.48	0.520499	-25.1326	25.2232	0.520499	-28.0255	78.5577	0.520499	-8.92214	114.437	0.520499	-8.81384	107.729	0.520499
-10.1792	108.661	0.525504	-26.5453	28.7427	0.525504	-45.2454	80.1712	0.525504	-37.0166	58.729	0.525504	-11.2201	126.784	0.525504	0.352206	89.3859	0.525504	2.37847	142.249	0.525504	1.90536	123.908	0.525504	-39.1778	121.05	0.525504	-10.3053	55.2451	0.525504	9.99188	275.018	0.525504	-27.0807	-84.9634	0.525504	-26.9243	84.9087	0.525504	-8.08587	108.595	0.525504	-10.1779	108.346	0.525504
-9.80557	119.594	0.530509	-25.846	29.7341	0.530509	-43.9489	94.3996	0.530509	-30.3393	39.0614	0.530509	-15.8605	97.7104	0.530509	-5.31696	111.627	0.530509	-15.9164	156.88	0.530509	-12.7778	139.61	0.530509	-34.6321	83.965	0.530509	-15.1793	58.8894	0.530509	12.9116	284.96	0.530509	-29.5686	-26.4402	0.530509	-25.1396	89.6518	0.530509	-8.52779	102.727	0.530509	-10.8542	110.677	0.530509
-9.81572	114.985	0.535514	-26.5173	23.6784	0.535514	-44.6286	90.7554	0.535514	-44.1432	43.9381	0.535514	-16.4341	133.858	0.535514	-3.45129	118.647	0.535514	-2.29731	129.013	0.535514	-2.27296	139.262	0.535514	-38.69	112.61	0.535514	-11.2242	8.21812	0.535514	13.3571	231.957	0.535514	-24.9528	-48.574	0.535514	-26.9151	82.4702	0.535514	-7.28809	111.838	0.535514	-10.6595	104.46	0.535514
-10.3134	112.279	0.540518	-27.5612	42.7565	0.540518	-46.384	82.6364	0.540518	-38.0906	41.5801	0.540518	-19.2632	150.445	0.540518	-4.15467	145.31	0.540518	-15.5709	116.982	0.540518	-1.43653	129.856	0.540518	-40.241	148.864	0.540518	-12.2901	80.2994	0.540518	13.9338	261.861	0.540518	-33.7486	-54.6568	0.540518	-29.2741	75.5297	0.540518	-8.62313	108.247	0.540518	-10.3861	110.597	0.540518
-10.3549	113.27	0.545523	-26.378	14.5145	0.545523	-45.6742	88.9065	0.545523	-28.9388	39.1418	0.545523	-16.3528	132.867	0.545523	1.32251	93.2177	0.545523	-13.1359	171.483	0.545523	-0.75695	151.989	0.545523	-46.9104	76.5426	0.545523	-2.59537	49.3768	0.545523	2.99355	222.176	0.545523	-22.856	-50.8249	0.545523	-27.4867	87.0257	0.545523	-8.51122	102.271	0.545523	-10.9053	106.229	0.545523
-9.09254	123.479	0.550528	-26.2217	27.135	0.550528	-43.5174	98.1241	0.550528	-32.529	70.7868	0.550528	-9.94222	132.384	0.550528	-1.02719	149.275	0.550528	-3.50732	159.934	0.550528	1.28906	147.702	0.550528	-42.7816	100.096	0.550528	-6.56841	87.4003	0.550528	8.77242	220.917	0.550528	-29.4744	-5.45864	0.550528	-26.4064	87.3741	0.550528	-9.68476	98.3856	0.550528	-9.78585	112.982	0.550528
-9.60297	127.043	0.555533	-26.9655	18.9357	0.555533	-44.8581	99.4907	0.555533	-40.7659	72.1265	0.555533	-15.6054	103.472	0.555533	-1.88742	87.0546	0.555533	-9.80011	136.381	0.555533	8.26853	90.0381	0.555533	-38.7477	88.6811	0.555533	-10.2356	50.9845	0.555533	6.55833	234.422	0.555533	-25.6581	-43.4559	0.555533	-27.6579	84.2388	0.555533	-7.7682	104.817	0.555533	-9.42412	119.547	0.555533
-10.1324	113.913	0.560538	-28.2532	9.93261	0.560538	-46.7529	91.0769	0.560538	-32.0948	53.6111	0.560538	-14.9421	113.172	0.560538	-4.30471	145.899	0.560538	-4.12715	169.072	0.560538	10.5867	140.789	0.560538	-36.6845	120.3	0.560538	-10.0264	6.3692	0.560538	10.7727	267.837	0.560538	-27.2025	59.4422	0.560538	-27.9121	76.6283	0.560538	-7.85091	105.273	0.560538	-9.91526	116.733	0.560538
-9.79587	115.842	0.565542	-28.6692	33.1907	0.565542	-44.8933	97.3203	0.565542	-40.1567	90.8563	0.565542	-22.4592	86.3758	0.565542	-3.42353	108.411	0.565542	-13.527	158.246	0.565542	-3.24872	171.202	0.565542	-49.9756	166.978	0.565542	-7.87774	35.4696	0.565542	8.90507	251.92	0.565542	-27.7974	-4.54756	0.565542	-26.7115	90.563	0.565542	-8.2829	106.72	0.565542	-10.8321	109.766	0.565542
-8.60945	124.872	0.570547	-26.3143	33.8873	0.570547	-43.1936	99.9998	0.570547	-35.0302	52.4857	0.570547	-27.5362	163.307	0.570547	-3.53796	28.5051	0.570547	-11.005	160.39	0.570547	-6.44652	186.395	0.570547	-23.0371	152.991	0.570547	-11.4341	38.0957	0.570547	17.365	306.692	0.570547	-29.4648	66.9184	0.570547	-26.5261	91.3937	0.570547	-8.83269	93.9373	0.570547	-10.5965	112.714	0.570547
-8.98598	119.326	0.575552	-26.9165	7.8694	0.575552	-44.9033	94.346	0.575552	-36.7335	108.246	0.575552	-18.4257	134.796	0.575552	-10.0086	118.058	0.575552	-6.13907	72.8498	0.575552	-4.13044	127.498	0.575552	-37.3272	93.2632	0.575552	-17.7726	8.67365	0.575552	8.93711	331.8	0.575552	-25.2776	55.6103	0.575552	-27.8884	85.9538	0.575552	-9.22916	103.236	0.575552	-10.9134	107.917	0.575552
-11.3507	113.859	0.580557	-27.9173	19.552	0.580557	-46.7096	83.735	0.580557	-30.3258	92.464	0.580557	-6.50974	148.971	0.580557	-5.64103	140.138	0.580557	2.19368	159.345	0.580557	-8.35117	75.1398	0.580557	-42.2468	88.5739	0.580557	-18.7009	18.5614	0.580557	10.1973	270.222	0.580557	-20.9615	-7.54875	0.580557	-29.143	78.3702	0.580557	-9.29613	105.996	0.580557	-10.5637	109.552	0.580557
-11.9198	113.377	0.585562	-28.5395	32.7351	0.585562	-45.7304	85.4231	0.585562	-34.8148	82.6302	0.585562	-22.3744	117.325	0.585562	-3.83032	72.9599	0.585562	-6.74754	106.022	0.585562	-6.20851	69.1644	0.585562	-37.1212	143.103	0.585562	-17.4718	55.5666	0.585562	8.19226	239.326	0.585562	-27.4397	-5.83379	0.585562	-27.2291	87.8564	0.585562	-8.54781	96.0543	0.585562	-11.1542	101.566	0.585562
-9.90797	125.73	0.590566	-27.3843	47.6867	0.590566	-44.3824	100.67	0.590566	-33.9634	122.93	0.590566	-20.917	192.193	0.590566	-3.95822	129.285	0.590566	-6.19771	93.9912	0.590566	-3.95597	114.556	0.590566	-44.2135	154.09	0.590566	-16.7167	77.2714	0.590566	15.5221	187.448	0.590566	-25.0133	-47.4485	0.590566	-26.1255	89.3035	0.590566	-9.68578	93.8837	0.590566	-10.3563	108.239	0.590566
-9.05104	118.656	0.595571	-27.8268	46.6149	0.595571	-44.8606	88.719	0.595571	-35.6493	42.116	0.595571	-14.7027	159.689	0.595571	0.756034	111.439	0.595571	-12.9656	119.849	0.595571	0.859918	137.788	0.595571	-33.7952	125.874	0.595571	-5.08822	56.6117	0.595571	8.64997	241.791	0.595571	-24.4567	-66.7419	0.595571	-27.2368	80.6211	0.595571	-8.9773	104.442	0.595571	-10.0349	114.884	0.595571
-10.3236	100.73	0.600576	-28.4476	43.8551	0.600576	-47.1303	74.2494	0.600576	-31.7509	110.015	0.600576	-10.1852	99.9345	0.600576	0.035362	167.256	0.600576	-11.2204	142.223	0.600576	-3.78064	120.21	0.600576	-37.0394	138.361	0.600576	-2.01614	61.033	0.600576	12.8082	163.519	0.600576	-28.616	42.882	0.600576	-29.6691	78.0754	0.600576	-8.07028	102.727	0.600576	-9.59677	109.257	0.600576
-11.0025	108.125	0.605581	-27.4397	39.7018	0.605581	-46.0063	80.1176	0.605581	-31.8501	57.7376	0.605581	-9.30912	141.441	0.605581	-5.43037	82.4993	0.605581	-12.6451	122.126	0.605581	8.10952	103.034	0.605581	-26.4567	93.3168	0.605581	-8.33606	94.0457	0.605581	9.73571	136.481	0.605581	-25.6838	6.65332	0.605581	-28.0935	86.6237	0.605581	-9.19496	100.69	0.605581	-11.9122	97.5464	0.605581
-9.71998	113.672	0.610586	-25.8721	40.3449	0.610586	-43.915	94.212	0.610586	-35.9999	87.882	0.610586	-20.3139	122.979	0.610586	-1.63767	131.777	0.610586	-15.6458	165.374	0.610586	6.57519	82.7765	0.610586	-49.8993	71.4246	0.610586	-15.9364	66.7942	0.610586	7.70844	132.194	0.610586	-30.7165	75.1717	0.610586	-27.4172	90.8041	0.610586	-9.51993	96.5902	0.610586	-10.884	102.182	0.610586
-10.0708	112.573	0.61559	-27.7158	31.5294	0.61559	-45.0862	84.2441	0.61559	-37.3691	59.2917	0.61559	-24.8276	107.33	0.61559	-7.95305	109.322	0.61559	-10.4449	102.164	0.61559	2.14636	153.999	0.61559	-43.4326	80.2672	0.61559	-7.24705	67.3837	0.61559	1.40901	103.307	0.61559	-34.9199	52.0196	0.61559	-28.3931	78.3702	0.61559	-9.54206	97.9569	0.61559	-10.7896	103.04	0.61559
-11.4	100.569	0.620595	-28.6547	33.0835	0.620595	-47.9599	80.1712	0.620595	-33.6057	75.9046	0.620595	-13.9391	150.391	0.620595	-0.079314	99.2469	0.620595	0.073973	118.187	0.620595	-11.7735	80.0434	0.620595	-45.1299	93.9599	0.620595	-8.19596	54.8164	0.620595	7.4403	107.005	0.620595	-33.606	17.9346	0.620595	-28.6904	76.1996	0.620595	-8.66673	100.047	0.620595	-10.8097	101.834	0.620595
-10.7032	105.365	0.6256	-26.9658	28.2336	0.6256	-47.0802	86.4413	0.6256	-40.9226	102.914	0.6256	-21.1034	121.318	0.6256	-3.99911	145.658	0.6256	-12.8579	101.306	0.6256	-5.76537	140.146	0.6256	-36.1274	134.85	0.6256	-12.0698	63.6055	0.6256	8.35548	179.382	0.6256	-29.8914	19.9443	0.6256	-27.3049	82.2826	0.6256	-9.23327	96.1347	0.6256	-12.2194	98.002	0.6256
-9.67288	110.054	0.630605	-27.7759	34.9859	0.630605	-44.2967	95.6858	0.630605	-39.6895	76.896	0.630605	-16.535	117.727	0.630605	-6.11602	129.178	0.630605	-8.52174	138.471	0.630605	-13.5911	140.012	0.630605	-37.7857	107.358	0.630605	-13.396	28.985	0.630605	7.92614	180.106	0.630605	-27.4589	28.9479	0.630605	-27.0068	85.793	0.630605	-9.84456	92.249	0.630605	-11.5139	99.6634	0.630605
-11.1255	113.672	0.63561	-28.6594	14.7021	0.63561	-44.7937	84.7532	0.63561	-33.3604	59.774	0.63561	-20.808	133.912	0.63561	-10.419	123.551	0.63561	-6.63814	107.523	0.63561	2.36414	105.687	0.63561	-40.3882	121.533	0.63561	-12.9119	11.5676	0.63561	7.90432	186.51	0.63561	-24.1964	-11.5414	0.63561	-28.5836	73.627	0.63561	-9.69451	98.7876	0.63561	-11.9867	102.879	0.63561
-13.0831	101.962	0.640614	-28.9797	10.3077	0.640614	-48.1067	76.5538	0.640614	-35.7104	90.4008	0.640614	-15.5044	147.202	0.640614	-2.75904	112.725	0.640614	-1.97015	94.2592	0.640614	7.74223	164.181	0.640614	-45.9282	123.891	0.640614	-12.8952	19.4188	0.640614	9.63787	222.631	0.640614	-22.2451	27.3401	0.640614	-30.2809	68.7231	0.640614	-9.02445	101.387	0.640614	-11.9465	104.835	0.640614
-12.1224	106.169	0.645619	-28.5073	12.3442	0.645619	-46.8258	79.3406	0.645619	-36.8951	102.378	0.645619	-19.7601	135.305	0.645619	-3.44202	52.0589	0.645619	-7.93117	101.414	0.645619	-3.99033	181.759	0.645619	-21.3498	142.46	0.645619	-8.61931	44.5803	0.645619	11.9765	251.706	0.645619	-29.2515	24.3657	0.645619	-28.0137	79.4421	0.645619	-10.1988	89.8105	0.645619	-12.8508	101.646	0.645619
-10.0884	124.551	0.650624	-27.6335	29.359	0.650624	-45.0883	94.9623	0.650624	-37.0927	87.1585	0.650624	-12.2357	150.954	0.650624	-7.56494	147.641	0.650624	-21.3784	161.971	0.650624	4.08011	129.267	0.650624	-38.0952	119.202	0.650624	-11.481	52.4851	0.650624	10.5298	197.336	0.650624	-22.3764	32.753	0.650624	-27.1203	84.7479	0.650624	-10.5653	86.5144	0.650624	-11.2357	111.481	0.650624
-9.33389	116.191	0.655629	-29.6615	34.7448	0.655629	-45.946	85.8518	0.655629	-33.4484	46.7784	0.655629	-19.9218	140.316	0.655629	-0.996181	127.249	0.655629	-17.8933	87.4264	0.655629	-7.16669	149.605	0.655629	-34.4127	62.3408	0.655629	-10.515	51.1989	0.655629	18.3351	202.936	0.655629	-25.1367	12.3877	0.655629	-28.8611	74.9937	0.655629	-10.2855	101.789	0.655629	-10.5651	110.061	0.655629
-11.6945	109.358	0.660634	-30.5835	37.5582	0.660634	-48.1498	75.1873	0.660634	-29.6305	96.8048	0.660634	-22.6372	103.15	0.660634	-3.16182	118.138	0.660634	-8.77341	159.479	0.660634	-3.91492	72.3798	0.660634	-44.8997	60.224	0.660634	-14.715	45.5181	0.660634	6.59448	183.616	0.660634	-27.8863	-3.85086	0.660634	-29.7936	74.9669	0.660634	-10.115	109.078	0.660634	-10.0592	108.426	0.660634
-10.5635	103.195	0.665638	-28.7751	29.4929	0.665638	-46.6695	78.9386	0.665638	-31.8207	74.1093	0.665638	-18.0142	143.076	0.665638	-4.98341	107.902	0.665638	-4.22201	143.161	0.665638	-6.89665	117.771	0.665638	-39.8638	101.061	0.665638	-11.0192	22.6076	0.665638	4.11929	139.991	0.665638	-28.7443	34.7091	0.665638	-28.3239	86.2754	0.665638	-10.3244	101.575	0.665638	-11.0962	110.704	0.665638
-10.2965	118.522	0.670643	-26.877	25.7952	0.670643	-45.4012	89.9783	0.670643	-35.9142	39.3026	0.670643	-19.3886	170.006	0.670643	-10.0009	117.04	0.670643	-9.66501	81.3439	0.670643	-0.837965	146.818	0.670643	-50.4438	81.2855	0.670643	-10.6347	66.2851	0.670643	4.97924	149.96	0.670643	-34.5508	6.01021	0.670643	-28.296	89.7054	0.670643	-10.1596	101.601	0.670643	-11.5432	108.56	0.670643
-10.9249	110.671	0.675648	-27.8116	16.417	0.675648	-46.1632	93.8369	0.675648	-41.7863	-4.31977	0.675648	-23.4833	131.42	0.675648	-4.44672	99.3005	0.675648	-1.84506	131.639	0.675648	-6.61854	123.559	0.675648	-46.9059	82.7592	0.675648	-19.0064	48.2245	0.675648	6.30514	126.272	0.675648	-25.8066	-18.8568	0.675648	-28.7424	73.3055	0.675648	-9.21271	104.603	0.675648	-11.7009	104.433	0.675648
-13.1572	100.944	0.680653	-28.4762	33.0567	0.680653	-47.3768	81.2698	0.680653	-39.2313	62.1052	0.680653	-11.4438	130.107	0.680653	-7.18515	112.404	0.680653	-14.5752	109.452	0.680653	-4.80759	94.9149	0.680653	-41.4753	95.8892	0.680653	-17.1999	27.0557	0.680653	3.37859	197.818	0.680653	-36.5156	27.6885	0.680653	-29.883	76.3604	0.680653	-8.80557	106.452	0.680653	-12.3973	98.7791	0.680653
-12.3941	102.766	0.685658	-28.1546	41.3095	0.685658	-47.1057	84.1101	0.685658	-41.7074	54.8169	0.685658	-12.1793	170.568	0.685658	1.43387	74.4068	0.685658	-12.3496	108.327	0.685658	6.18163	172.381	0.685658	-46.3435	95.0317	0.685658	-16.9105	50.4218	0.685658	7.79232	165.207	0.685658	-20.0745	-62.5885	0.685658	-28.3062	80.9695	0.685658	-9.80308	103.263	0.685658	-12.9604	98.0288	0.685658
-10.7663	107.723	0.690662	-27.9256	48.4906	0.690662	-45.7274	94.48	0.690662	-38.6189	55.1652	0.690662	-14.3275	83.589	0.690662	-4.34281	166.586	0.690662	-12.3441	81.7458	0.690662	3.55706	117.932	0.690662	-27.8217	138.602	0.690662	-11.524	72.7161	0.690662	9.10748	227.75	0.690662	-33.5274	-48.0381	0.690662	-27.7616	82.7917	0.690662	-11.0908	94.768	0.690662	-11.8609	97.4661	0.690662
-11.1956	105.553	0.695667	-28.8879	31.2078	0.695667	-45.7114	88.0223	0.695667	-37.3632	31.5856	0.695667	-16.9717	121.103	0.695667	-5.15584	66.2876	0.695667	-5.93941	122.18	0.695667	-9.51351	126.962	0.695667	-40.4357	123.033	0.695667	-3.47792	111.597	0.695667	9.64168	254.358	0.695667	-26.0264	4.34884	0.695667	-29.3628	73.9218	0.695667	-10.0434	98.1713	0.695667	-11.6708	103.871	0.695667
-12.4695	98.4519	0.700672	-29.6922	13.282	0.700672	-47.909	81.9397	0.700672	-34.8164	93.0535	0.700672	-24.7036	74.8535	0.700672	-1.56882	90.9401	0.700672	-17.7635	159.05	0.700672	0.433296	87.9748	0.700672	-38.5874	101.061	0.700672	-7.57962	76.7087	0.700672	10.4686	260.414	0.700672	-27.049	36.2365	0.700672	-31.0242	71.8852	0.700672	-9.98974	96.1882	0.700672	-11.7188	103.817	0.700672
-11.8884	100.113	0.705677	-29.2332	12.6925	0.705677	-47.7507	82.9043	0.705677	-30.2588	61.7568	0.705677	-17.5186	93.3963	0.705677	-5.31742	116.075	0.705677	-13.9776	128.048	0.705677	-7.30379	115.923	0.705677	-36.9105	48.407	0.705677	-14.9389	48.5193	0.705677	9.61463	224.507	0.705677	-29.7994	-0.956848	0.705677	-29.0846	83.0597	0.705677	-11.267	92.4902	0.705677	-13.1302	98.2432	0.705677
-11.026	109.331	0.710682	-28.6443	20.6774	0.710682	-45.129	88.4242	0.710682	-32.2617	78.075	0.710682	-23.36	107.464	0.710682	-5.04705	99.5684	0.710682	-13.6894	158.005	0.710682	-6.84534	96.335	0.710682	-38.8639	85.9211	0.710682	-17.2575	62.882	0.710682	10.1706	233.243	0.710682	-26.4515	-11.8898	0.710682	-28.3617	86.463	0.710682	-10.8053	92.0882	0.710682	-11.8044	98.7523	0.710682
-11.6839	111.796	0.715686	-30.0188	44.0962	0.715686	-46.2482	88.1562	0.715686	-35.1438	74.029	0.715686	-23.842	152.106	0.715686	-7.39721	70.0927	0.715686	-6.89667	163.257	0.715686	-5.28216	82.9641	0.715686	-32.9993	101.302	0.715686	-12.3272	-21.0699	0.715686	9.41005	169.173	0.715686	-27.419	-42.7324	0.715686	-28.8378	78.6113	0.715686	-10.6741	94.634	0.715686	-11.708	99.0739	0.715686
-13.3184	107.589	0.720691	-30.3767	41.4971	0.720691	-49.0483	72.1058	0.720691	-39.3109	53.102	0.720691	-17.0205	111.082	0.720691	-8.9047	49.942	0.720691	-18.7395	171.081	0.720691	-4.07539	112.118	0.720691	-30.8981	115.798	0.720691	-10.7924	9.79908	0.720691	1.46668	190.154	0.720691	-31.3165	5.68865	0.720691	-30.3993	75.6636	0.720691	-9.9071	102.325	0.720691	-11.7186	100.869	0.720691
-11.6564	105.633	0.725696	-28.7338	17.0333	0.725696	-47.8173	80.332	0.725696	-39.8763	48.4665	0.725696	-20.5343	128.526	0.725696	-7.49784	75.6395	0.725696	-4.92412	200.074	0.725696	11.8189	109.09	0.725696	-55.503	118.049	0.725696	-10.8264	39.8106	0.725696	8.98723	188.895	0.725696	-33.3771	44.0879	0.725696	-29.1981	81.559	0.725696	-10.0546	96.5902	0.725696	-13.5211	94.4647	0.725696
-10.3259	113.27	0.730701	-28.0204	38.7104	0.730701	-46.4161	91.2109	0.730701	-38.8328	89.7577	0.730701	-18.7919	143.049	0.730701	-6.66151	87.3226	0.730701	-12.0118	148.493	0.730701	-9.42677	149.149	0.730701	-46.6182	115.048	0.730701	-20.8703	15.2387	0.730701	11.1717	193.584	0.730701	-22.8907	-72.2084	0.730701	-28.9438	85.4983	0.730701	-11.6078	86.9967	0.730701	-12.6422	93.9556	0.730701
-11.2529	111.743	0.735706	-30.2632	46.1058	0.735706	-46.9604	84.1637	0.735706	-41.4839	48.2521	0.735706	-19.6278	142.352	0.735706	-6.71887	57.2841	0.735706	1.26253	133.461	0.735706	-4.75849	120.263	0.735706	-35.9955	97.8453	0.735706	-6.59048	58.0855	0.735706	7.2487	158.025	0.735706	-33.2192	-51.3876	0.735706	-29.5198	77.6466	0.735706	-11.6123	96.2686	0.735706	-11.7935	92.4281	0.735706
-13.0456	97.7821	0.74071	-30.8484	27.4565	0.74071	-48.8099	83.0651	0.74071	-38.5706	47.877	0.74071	-16.1013	157.653	0.74071	-4.41832	112.35	0.74071	4.83701	119.045	0.74071	2.17624	132.295	0.74071	-47.2888	53.7126	0.74071	-11.1485	1.86747	0.74071	7.98685	175.309	0.74071	-30.2595	15.0406	0.74071	-30.3584	76.4944	0.74071	-10.417	94.7144	0.74071	-12.314	92.8569	0.74071
-12.2365	94.3522	0.745715	-28.1274	15.7471	0.745715	-47.8147	91.5861	0.745715	-37.6395	45.1439	0.745715	-15.8859	120.46	0.745715	-2.57045	112.645	0.745715	-5.79749	110.551	0.745715	-4.23208	72.1119	0.745715	-37.9387	108.403	0.745715	-10.3743	33.8619	0.745715	9.17372	134.873	0.745715	-29.8378	16.5948	0.745715	-28.7332	84.3728	0.745715	-10.7338	95.2771	0.745715	-13.3487	86.4523	0.745715
-11.8954	99.4434	0.75072	-26.9739	13.416	0.75072	-45.8813	89.7104	0.75072	-32.6755	60.9262	0.75072	-16.6648	128.74	0.75072	-6.64619	114.199	0.75072	-13.8222	149.377	0.75072	-6.35186	152.82	0.75072	-38.9176	84.0186	0.75072	-14.8413	35.4964	0.75072	7.29808	188.332	0.75072	-27.2191	16.7824	0.75072	-28.8206	85.2303	0.75072	-11.2887	91.7935	0.75072	-11.841	87.6046	0.75072
-12.3826	99.8989	0.755725	-30.1726	14.9969	0.755725	-46.8146	93.8637	0.755725	-34.7982	90.374	0.755725	-25.3232	169.282	0.755725	-0.576618	84.777	0.755725	-18.3859	90.8562	0.755725	-9.64039	100.22	0.755725	-48.8537	148.409	0.755725	-16.0534	62.1585	0.755725	2.44654	91.2757	0.755725	-32.1977	34.7091	0.755725	-31.4427	77.0035	0.755725	-10.6502	101.146	0.755725	-12.317	90.0432	0.755725
-13.883	93.2804	0.76073	-31.9805	34.5304	0.76073	-48.8206	78.6707	0.76073	-31.6097	50.7173	0.76073	-19.3651	147.095	0.76073	2.72329	52.7288	0.76073	-24.1649	131.906	0.76073	-3.72099	153.865	0.76073	-40.5848	136.726	0.76073	-14.1125	33.8351	0.76073	3.86776	148.754	0.76073	-23.7265	-76.7637	0.76073	-31.5036	70.8133	0.76073	-10.8802	97.9033	0.76073	-12.7527	85.6216	0.76073
-13.2283	98.3716	0.765734	-29.5583	17.7835	0.765734	-47.577	78.1616	0.765734	-36.4207	64.2756	0.765734	-11.1238	131.071	0.765734	-7.91521	47.8519	0.765734	-18.5743	94.2324	0.765734	-7.08314	153.061	0.765734	-38.1939	130.59	0.765734	-15.4245	68.5359	0.765734	9.18498	139.456	0.765734	-30.1169	-3.15415	0.765734	-28.9817	85.2303	0.765734	-11.031	93.2137	0.765734	-14.0585	79.9942	0.765734
-11.8096	110.51	0.770739	-28.4313	27.2958	0.770739	-46.6466	92.4971	0.770739	-42.0156	45.5994	0.770739	-18.3977	140.718	0.770739	-9.61791	87.9657	0.770739	-5.00429	117.383	0.770739	-3.67022	173.855	0.770739	-38.5176	129.062	0.770739	-13.5687	60.7919	0.770739	1.79747	173.996	0.770739	-26.8241	-41.9285	0.770739	-28.5266	87.5349	0.770739	-11.0274	86.702	0.770739	-13.6355	86.7471	0.770739
-12.4013	107.134	0.775744	-30.8613	30.4308	0.775744	-46.7816	90.809	0.775744	-37.9561	13.8741	0.775744	-21.5923	127.079	0.775744	-9.51501	92.8158	0.775744	-11.1493	88.9001	0.775744	4.29886	136.582	0.775744	-34.6334	81.0443	0.775744	-11.4502	14.3008	0.775744	11.1396	183.67	0.775744	-24.9479	36.7725	0.775744	-29.8356	76.4676	0.775744	-10.7153	94.7412	0.775744	-13.6434	87.5242	0.775744
-13.656	93.9771	0.780749	-30.6479	14.059	0.780749	-48.8036	78.4563	0.780749	-42.6988	53.2896	0.780749	-24.8685	121.05	0.780749	-9.77384	78.7746	0.780749	-15.5632	107.416	0.780749	-3.41355	147.863	0.780749	-38.7494	119.175	0.780749	-19.9656	30.7803	0.780749	5.22605	180.615	0.780749	-35.973	-53.9868	0.780749	-31.0615	71.5904	0.780749	-11.8791	90.9092	0.780749	-12.6242	88.9177	0.780749
-13.1479	103.436	0.785754	-29.85	18.3194	0.785754	-48.7338	81.8593	0.785754	-43.058	57.0141	0.785754	-23.5887	161.243	0.785754	-10.0045	106	0.785754	3.00739	83.7287	0.785754	-1.8953	150.837	0.785754	-35.0515	19.816	0.785754	-14.647	60.7115	0.785754	13.0708	190.771	0.785754	-37.4931	13.0041	0.785754	-29.576	80.1924	0.785754	-11.4761	86.1124	0.785754	-12.9251	84.8177	0.785754
-11.4127	110.671	0.790758	-28.9344	31.9045	0.790758	-47.1507	83.7886	0.790758	-37.0657	75.9314	0.790758	-20.3122	141.548	0.790758	-7.17173	88.0729	0.790758	-7.23933	78.9055	0.790758	-3.53782	117.102	0.790758	-48.9101	117.567	0.790758	-4.3574	66.6334	0.790758	10.0534	187.153	0.790758	-34.0696	15.6033	0.790758	-29.4117	80.0584	0.790758	-11.9924	77.4033	0.790758	-12.4621	82.4595	0.790758
-11.3854	105.714	0.795763	-30.7982	21.7224	0.795763	-47.261	78.9118	0.795763	-32.8648	100.288	0.795763	-17.2431	144.791	0.795763	-8.63512	150.026	0.795763	-21.768	115.159	0.795763	-4.20311	103.811	0.795763	-45.5599	124.266	0.795763	-13.8283	48.6533	0.795763	4.31368	139.777	0.795763	-24.3603	-41.7409	0.795763	-30.8185	73.2519	0.795763	-11.5559	86.2196	0.795763	-12.504	85.9968	0.795763
-13.4263	101.265	0.800768	-30.0808	21.7224	0.800768	-50.2685	69.9622	0.800768	-35.7041	73.5199	0.800768	-18.5097	124.104	0.800768	-8.28249	114.976	0.800768	-16.6804	111.167	0.800768	-7.09201	118.924	0.800768	-40.7085	49.6396	0.800768	-14.0828	93.751	0.800768	5.14678	140.072	0.800768	-31.3981	19.5424	0.800768	-31.5855	64.114	0.800768	-11.6245	89.7301	0.800768	-13.0544	86.0772	0.800768
-13.0319	96.9782	0.805773	-29.9679	22.4459	0.805773	-49.8303	78.0008	0.805773	-39.2116	75.2615	0.805773	-16.9454	144.791	0.805773	1.26187	151.901	0.805773	-11.1517	138.927	0.805773	1.05885	162.252	0.805773	-45.6813	124.695	0.805773	-14.0685	29.253	0.805773	10.6498	124.262	0.805773	-24.0553	16.4072	0.805773	-29.4226	76.8427	0.805773	-11.9545	87.8811	0.805773	-13.71	77.6092	0.805773
-12.8366	98.0232	0.810778	-29.6943	23.1425	0.810778	-47.9087	88.2098	0.810778	-38.9052	53.7183	0.810778	-22.4059	108.241	0.810778	-2.04058	110.153	0.810778	-17.9921	119.929	0.810778	-12.5168	141.271	0.810778	-44.7862	75.444	0.810778	-12.8228	77.1106	0.810778	4.35804	150.335	0.810778	-31.2448	52.234	0.810778	-29.2456	75.9584	0.810778	-11.8121	81.5569	0.810778	-14.1773	77.2072	0.810778
-13.4825	101.426	0.815782	-31.7031	20.6506	0.815782	-47.3642	87.0308	0.815782	-35.4526	86.9978	0.815782	-20.303	125.364	0.815782	-4.90754	86.3579	0.815782	-11.527	112.56	0.815782	-8.30935	97.5676	0.815782	-40.4117	56.3922	0.815782	-17.5321	27.1361	0.815782	4.38366	141.251	0.815782	-30.2758	-22.1528	0.815782	-31.1996	69.5003	0.815782	-11.1453	90.4268	0.815782	-13.3233	78.1719	0.815782
-14.7411	95.8528	0.820787	-32.298	26.5991	0.820787	-48.423	82.1005	0.820787	-35.2892	51.1192	0.820787	-17.9991	89.1357	0.820787	-8.13346	75.2643	0.820787	-22.4876	148.52	0.820787	-0.578382	119.326	0.820787	-42.191	69.1202	0.820787	-14.6146	42.3026	0.820787	5.6225	156.016	0.820787	-38.3475	34.3072	0.820787	-32.1362	60.2552	0.820787	-12.1321	87.4791	0.820787	-13.9225	80.7177	0.820787
-13.4584	96.603	0.825792	-30.5865	30.5915	0.825792	-48.4089	77.8936	0.825792	-39.822	33.4612	0.825792	-18.2806	130.937	0.825792	-12.28	104.687	0.825792	-3.64866	184.023	0.825792	2.98857	122.273	0.825792	-35.4798	72.4696	0.825792	-17.6445	46.5364	0.825792	7.17806	131.577	0.825792	-27.2251	47.1427	0.825792	-30.3526	70.3042	0.825792	-12.5152	89.8641	0.825792	-14.8745	80.8517	0.825792
-12.3141	102.82	0.830797	-28.1207	28.18	0.830797	-46.5759	100.697	0.830797	-37.465	27.8343	0.830797	-12.7257	114.056	0.830797	-7.25896	80.9451	0.830797	-6.26553	141.633	0.830797	-6.7004	82.0798	0.830797	-33.1161	99.0243	0.830797	-10.1821	77.6198	0.830797	3.0063	139.536	0.830797	-27.8055	22.2488	0.830797	-29.7164	73.3859	0.830797	-12.4609	81.7176	0.830797	-14.2865	81.7092	0.830797
-12.3608	111.689	0.835802	-29.8571	24.7234	0.835802	-47.645	85.7983	0.835802	-39.5987	81.5852	0.835802	-28.0879	120.701	0.835802	-6.23074	116.423	0.835802	-13.4042	181.156	0.835802	-16.8478	82.4282	0.835802	-52.3647	84.9833	0.835802	-10.7856	44.1248	0.835802	3.13987	110.864	0.835802	-24.6889	40.0148	0.835802	-31.7317	65.561	0.835802	-11.9877	85.8444	0.835802	-13.4824	80.2085	0.835802
-13.6599	97.4873	0.840806	-31.5764	27.4029	0.840806	-50.4502	83.735	0.840806	-42.2659	58.8094	0.840806	-22.3009	186.485	0.840806	-0.752067	57.7396	0.840806	-0.593032	171.805	0.840806	-6.6643	131.196	0.840806	-40.9808	67.7268	0.840806	-17.5179	70.3848	0.840806	8.83425	190.154	0.840806	-28.3334	-25.7971	0.840806	-32.1043	61.9166	0.840806	-11.4	87.2915	0.840806	-13.1391	83.6922	0.840806
-14.1164	95.7188	0.845811	-31.1746	39.1927	0.845811	-49.5293	79.1262	0.845811	-38.882	62.6411	0.845811	-23.5767	142.111	0.845811	-4.38442	69.6907	0.845811	-1.65085	113.23	0.845811	-0.131024	89.1538	0.845811	-38.8838	167.032	0.845811	-17.0498	9.10239	0.845811	9.70654	172.549	0.845811	-30.7633	9.57413	0.845811	-30.4172	71.1349	0.845811	-11.4704	83.3791	0.845811	-13.6423	80.021	0.845811
-12.1616	101.801	0.850816	-29.8453	28.6355	0.850816	-46.2078	87.4596	0.850816	-35.1544	60.2563	0.850816	-20.2475	151.383	0.850816	-12.4015	77.7564	0.850816	-3.79139	107.148	0.850816	9.67946	76.5063	0.850816	-39.818	126.624	0.850816	-9.08761	5.51172	0.850816	10.2943	200.39	0.850816	-33.1876	11.1819	0.850816	-30.1542	76.0924	0.850816	-12.4133	83.1647	0.850816	-13.88	81.2268	0.850816
-12.9018	101.667	0.855821	-30.9941	10.9776	0.855821	-48.0746	79.3406	0.855821	-37.8701	72.4748	0.855821	-19.3022	129.169	0.855821	-6.70765	72.9063	0.855821	-21.6318	110.47	0.855821	-11.0655	186.797	0.855821	-44.5324	129.947	0.855821	-14.8231	28.2883	0.855821	6.60052	157.677	0.855821	-27.9049	-13.1224	0.855821	-31.2608	69.0447	0.855821	-11.9874	86.5144	0.855821	-13.7898	83.6118	0.855821
-15.7417	94.7274	0.860826	-32.4351	16.3634	0.860826	-50.8617	75.0801	0.860826	-35.4009	25.8514	0.860826	-10.8729	93.1283	0.860826	-4.60544	67.1451	0.860826	-22.7298	59.345	0.860826	-2.09926	125.891	0.860826	-47.1163	92.8076	0.860826	-17.4064	27.0289	0.860826	7.72344	135.704	0.860826	-35.8239	25.8663	0.860826	-32.4071	62.7205	0.860826	-11.5716	83.0039	0.860826	-14.9355	82.9151	0.860826
-14.5619	96.8442	0.86583	-31.4792	34.6376	0.86583	-49.2261	71.945	0.86583	-37.12	18.6704	0.86583	-24.9005	114.109	0.86583	-5.63359	96.0045	0.86583	-20.3138	157.844	0.86583	-5.2352	80.3381	0.86583	-41.2698	116.013	0.86583	-14.4223	78.906	0.86583	5.35156	131.631	0.86583	-34.2025	-13.3636	0.86583	-30.1624	73.2251	0.86583	-13.1153	78.9307	0.86583	-14.7316	79.0295	0.86583
-12.7814	103.409	0.870835	-29.9237	32.6012	0.870835	-48.0783	84.3245	0.870835	-46.5839	49.6455	0.870835	-20.9346	108.697	0.870835	-9.09976	90.6185	0.870835	-24.3596	172.984	0.870835	-9.27596	166.164	0.870835	-38.3427	130.777	0.870835	-16.2814	54.2536	0.870835	0.151984	112.23	0.870835	-28.9403	-17.8922	0.870835	-30.2933	74.2702	0.870835	-14.2547	73.4105	0.870835	-13.8035	84.6301	0.870835
-13.3195	102.846	0.87584	-31.3571	12.9872	0.87584	-48.6638	74.8657	0.87584	-44.6662	58.0323	0.87584	-24.222	123.89	0.87584	-13.5781	71.9416	0.87584	-6.52329	108.568	0.87584	-5.65483	87.9748	0.87584	-44.9472	137.208	0.87584	-16.0742	37.6401	0.87584	-2.63008	149.611	0.87584	-21.327	-88.0718	0.87584	-31.6118	70.465	0.87584	-12.7473	83.7543	0.87584	-13.9189	80.3425	0.87584
-14.7295	99.6845	0.880845	-31.3468	16.2294	0.880845	-51.1255	75.5624	0.880845	-40.5057	80.6741	0.880845	-21.3639	148.569	0.880845	-7.40141	104.767	0.880845	-11.9563	140.427	0.880845	-8.8508	115.976	0.880845	-42.2227	96.961	0.880845	-13.0709	50.4218	0.880845	6.98786	162.125	0.880845	-31.7151	-32.1746	0.880845	-32.1464	57.4683	0.880845	-12.6337	81.3425	0.880845	-14.4346	84.8713	0.880845
-13.9375	101.989	0.88585	-30.6925	42.7833	0.88585	-50.0773	76.3395	0.88585	-33.1993	78.6645	0.88585	-18.3226	129.839	0.88585	-7.05357	46.1369	0.88585	-1.67094	111.515	0.88585	-8.21705	111.475	0.88585	-41.7277	101.945	0.88585	-8.93135	47.9834	0.88585	6.95323	172.04	0.88585	-34.5168	-0.179753	0.88585	-31.1555	69.7414	0.88585	-12.6911	81.6641	0.88585	-14.765	76.5641	0.88585
-12.7812	105.794	0.890854	-29.9792	18.2658	0.890854	-48.6976	88.585	0.890854	-31.8029	89.2754	0.890854	-17.5866	131.822	0.890854	-8.96747	131.322	0.890854	0.12075	124.35	0.890854	-4.08158	161.368	0.890854	-42.7911	105.75	0.890854	-18.4274	-21.5522	0.890854	7.43381	212.556	0.890854	-32.3641	23.3207	0.890854	-30.4195	71.0009	0.890854	-12.1015	79.6275	0.890854	-14.0077	79.0295	0.890854
-13.3411	104.695	0.895859	-31.6273	20.9453	0.895859	-48.5639	92.0148	0.895859	-34.8857	39.3026	0.895859	-21.4748	118.933	0.895859	-11.4373	115.405	0.895859	-23.7597	82.1478	0.895859	-6.61685	126.48	0.895859	-42.958	70.5404	0.895859	-17.5048	17.7039	0.895859	10.7008	171.477	0.895859	-34.0236	-7.28079	0.895859	-31.7931	63.2833	0.895859	-11.7527	81.6105	0.895859	-14.2926	82.8615	0.895859
-15.0185	95.3169	0.900864	-32.4584	33.6998	0.900864	-49.0795	72.1862	0.900864	-36.279	59.64	0.900864	-24.3596	139.941	0.900864	-2.53899	107.152	0.900864	-17.158	121.376	0.900864	0.799944	153.142	0.900864	-30.4572	61.4834	0.900864	-16.7914	16.4445	0.900864	12.3251	201.784	0.900864	-34.6008	71.715	0.900864	-33.4935	56.9055	0.900864	-12.5882	85.6033	0.900864	-14.6819	86.0236	0.900864
-14.3057	96.5763	0.905869	-31.2646	21.8832	0.905869	-48.4893	72.7489	0.905869	-40.4531	11.3017	0.905869	-24.6602	125.203	0.905869	-4.16243	73.3618	0.905869	-11.9391	177.164	0.905869	1.2766	135.564	0.905869	-47.4044	135.333	0.905869	-15.4126	60.2024	0.905869	5.98663	129.996	0.905869	-28.0857	-51.066	0.905869	-31.4754	69.4199	0.905869	-13.681	81.3425	0.905869	-15.5868	75.6262	0.905869
-12.8974	99.095	0.910874	-31.1243	21.9636	0.910874	-48.0926	84.6728	0.910874	-46.1243	32.6306	0.910874	-21.929	119.254	0.910874	-7.29533	108.786	0.910874	-3.3554	110.444	0.910874	-2.5412	70.9597	0.910874	-46.8358	110.064	0.910874	-19.5184	2.88572	0.910874	1.63459	94.0089	0.910874	-34.3728	-20.9469	0.910874	-30.4775	74.9937	0.910874	-14.8338	74.5627	0.910874	-14.2239	79.351	0.910874
-13.9627	94.8881	0.915878	-32.5509	6.71721	0.915878	-50.2127	77.3309	0.915878	-44.9615	77.4319	0.915878	-23.6819	157.063	0.915878	-6.15468	101.632	0.915878	-13.2626	98.5732	0.915878	-8.64267	107.857	0.915878	-45.3214	76.4622	0.915878	-13.1917	38.7923	0.915878	-3.337	140.447	0.915878	-28.1966	10.5388	0.915878	-31.8205	66.0166	0.915878	-13.2069	81.3425	0.915878	-14.8943	81.4412	0.915878
-15.7258	84.7326	0.920883	-32.6265	7.38709	0.920883	-51.5573	64.8442	0.920883	-39.0877	33.7828	0.920883	-15.1979	86.9117	0.920883	-10.2503	122.426	0.920883	-13.8446	122.099	0.920883	-9.92084	132.482	0.920883	-48.2019	74.8813	0.920883	-8.68904	45.8397	0.920883	0.405431	107.059	0.920883	-30.0201	51.4837	0.920883	-33.0994	62.6401	0.920883	-12.7995	83.4059	0.920883	-14.9995	81.7092	0.920883
-15.4986	99.3094	0.925888	-31.8412	23.4105	0.925888	-50.5386	74.0887	0.925888	-42.5953	64.4363	0.925888	-14.6512	106.607	0.925888	-9.69934	127.222	0.925888	-20.2227	97.689	0.925888	-3.56734	100.837	0.925888	-42.2391	121.426	0.925888	-10.5611	37.6401	0.925888	1.81354	145.351	0.925888	-30.5968	13.4328	0.925888	-31.2815	70.8133	0.925888	-12.8675	87.3451	0.925888	-15.5161	75.1974	0.925888
-14.2793	100.756	0.930893	-30.8564	37.3171	0.930893	-48.5253	82.4488	0.930893	-35.4011	35.98	0.930893	-18.8867	110.626	0.930893	-8.78217	100.372	0.930893	-21.7881	123.386	0.930893	-15.7055	131.946	0.930893	-48.9731	97.9792	0.930893	-15.0371	25.3408	0.930893	10.8115	185.036	0.930893	-29.8571	-18.8836	0.930893	-31.018	76.8963	0.930893	-13.7631	87.9078	0.930893	-15.0937	76.7785	0.930893
-14.714	99.7649	0.935898	-31.8842	12.7193	0.935898	-49.0668	77.9472	0.935898	-34.8231	29.9779	0.935898	-24.4381	108.027	0.935898	-10.257	101.257	0.935898	-8.26085	81.0224	0.935898	-17.9682	89.7433	0.935898	-42.1494	164.62	0.935898	-16.7595	38.2028	0.935898	7.14942	210.975	0.935898	-30.0637	16.7824	0.935898	-31.7335	67.0081	0.935898	-12.3121	93.5353	0.935898	-14.4568	81.4948	0.935898
-15.563	95.0221	0.940902	-32.7643	8.9144	0.940902	-50.6917	74.8389	0.940902	-34.1962	113.257	0.940902	-27.3996	129.839	0.940902	-7.27512	61.3303	0.940902	-8.82607	146.162	0.940902	0.239065	72.0583	0.940902	-31.104	85.1708	0.940902	-18.0789	37.9081	0.940902	7.69088	178.793	0.940902	-37.0644	-6.26253	0.940902	-34.0284	62.2382	0.940902	-12.0256	85.3621	0.940902	-14.9376	78.2523	0.940902
-14.1997	88.8591	0.945907	-31.2873	28.9302	0.945907	-50.9006	78.1348	0.945907	-38.7208	31.4248	0.945907	-22.7202	89.3501	0.945907	-10.9459	106.107	0.945907	-18.1623	126.253	0.945907	-0.414506	99.229	0.945907	-51.2176	104.491	0.945907	-19.5521	16.0425	0.945907	11.2684	150.147	0.945907	-35.0027	-12.774	0.945907	-31.6902	68.4284	0.945907	-12.4236	82.6824	0.945907	-15.4349	70.7223	0.945907
-12.6941	102.445	0.950912	-30.4958	25.8756	0.950912	-47.972	86.227	0.950912	-41.6697	30.1387	0.950912	-19.7386	93.3695	0.950912	-6.91017	101.069	0.950912	-9.23905	112.56	0.950912	-6.79764	147.273	0.950912	-45.8499	107.17	0.950912	-17.5217	58.0855	0.950912	4.98301	150.951	0.950912	-30.7624	-36.0869	0.950912	-31.7329	72.0192	0.950912	-13.5194	74	0.950912	-15.2741	75.1706	0.950912
-14.3612	96.9514	0.955917	-32.3916	8.45889	0.955917	-50.2506	76.4734	0.955917	-39.3468	57.4696	0.955917	-24.0221	133.108	0.955917	-3.72243	115.137	0.955917	-14.7536	96.6976	0.955917	13.2428	89.5022	0.955917	-38.9553	83.054	0.955917	-11.288	34.6122	0.955917	0.398239	191.762	0.955917	-29.1371	45.4277	0.955917	-32.257	66.1506	0.955917	-14.0732	75.0183	0.955917	-15.1513	77.3412	0.955917
-16.7366	90.2525	0.960922	-32.8533	8.67325	0.960922	-51.2675	62.0843	0.960922	-42.7028	34.1847	0.960922	-23.3869	99.3717	0.960922	-8.06023	159.431	0.960922	-17.6875	138.579	0.960922	-1.12231	143.817	0.960922	-43.1094	112.235	0.960922	-19.7919	29.387	0.960922	6.69487	131.309	0.960922	-31.7358	15.4425	0.960922	-33.4107	63.3369	0.960922	-14.6867	75.7686	0.960922	-15.4754	75.3314	0.960922
-15.4276	88.2428	0.965926	-31.488	15.6935	0.965926	-50.6848	68.2741	0.965926	-44.7602	52.9948	0.965926	-20.7509	126.837	0.965926	-9.87834	61.1695	0.965926	-15.2076	160.256	0.965926	-9.58901	109.143	0.965926	-27.1263	114.512	0.965926	-14.3409	18.5614	0.965926	8.28725	103.977	0.965926	-34.0464	-24.1357	0.965926	-30.8759	71.2689	0.965926	-13.8379	76.2242	0.965926	-15.747	73.1876	0.965926
-13.5412	101.694	0.970931	-32.8677	29.3054	0.970931	-48.6804	80.8679	0.970931	-38.9569	69.0987	0.970931	-24.5689	173.811	0.970931	-11.9061	128.669	0.970931	-11.7697	151.226	0.970931	-18.0887	110.349	0.970931	-46.9091	88.8419	0.970931	-11.3337	22.42	0.970931	-2.77103	107.943	0.970931	-33.3298	-30.8616	0.970931	-30.7644	69.8754	0.970931	-14.8693	71.9366	0.970931	-15.5188	72.5981	0.970931
-14.5746	92.3425	0.975936	-33.791	20.1951	0.975936	-49.6897	76.3127	0.975936	-44.4035	66.9551	0.975936	-17.8223	98.8358	0.975936	-4.75438	77.2472	0.975936	-13.3284	178.262	0.975936	-12.6715	87.3853	0.975936	-40.1014	-10.8384	0.975936	-19.7807	33.5403	0.975936	3.69007	95.2952	0.975936	-26.4844	23.4547	0.975936	-34.0358	63.2297	0.975936	-13.7612	78.2876	0.975936	-14.8575	74.5007	0.975936
-16.1448	82.3746	0.980941	-34.1051	34.6108	0.980941	-52.0148	73.3116	0.980941	-39.083	72.85	0.980941	-18.3101	100.068	0.980941	-8.06454	67.7614	0.980941	8.05669	168.268	0.980941	-11.7786	119.352	0.980941	-44.1748	9.52641	0.980941	-14.7669	65.8831	0.980941	3.25423	144.225	0.980941	-36.2359	-40.1867	0.980941	-35.046	60.6839	0.980941	-12.8017	82.8163	0.980941	-15.8715	74.9295	0.980941
-15.7346	87.2514	0.985946	-31.7718	28.1264	0.985946	-50.8848	68.3009	0.985946	-34.8361	75.7974	0.985946	-21.6795	89.8592	0.985946	-7.38739	63.3936	0.985946	-19.6988	91.5797	0.985946	-6.85821	126.078	0.985946	-39.903	94.8977	0.985946	-11.5535	45.7861	0.985946	4.6742	119.412	0.985946	-32.1933	29.0551	0.985946	-32.6329	70.197	0.985946	-13.328	78.1536	0.985946	-16.8611	70.9634	0.985946
-14.2528	97.0318	0.99095	-30.3629	15.2648	0.99095	-48.758	79.4745	0.99095	-38.9996	40.026	0.99095	-27.534	108.723	0.99095	-10.4276	122.506	0.99095	-22.3628	116.794	0.99095	-1.87522	77.5514	0.99095	-55.5738	118.451	0.99095	-16.3266	57.0404	0.99095	-0.419298	148.164	0.99095	-32.3924	-1.97511	0.99095	-31.8604	73.3859	0.99095	-14.6954	69.766	0.99095	-15.4526	70.3203	0.99095
-14.806	90.6276	0.995955	-32.5528	2.88553	0.995955	-49.7675	70.8196	0.995955	-39.0801	41.9017	0.995955	-19.9863	103.579	0.995955	-9.29508	126.177	0.995955	-13.446	131.558	0.995955	1.37943	176.641	0.995955	-57.8503	132.921	0.995955	-12.7147	-18.0151	0.995955	5.87481	151.809	0.995955	-30.5159	-17.7314	0.995955	-33.2644	67.8388	0.995955	-13.2607	86.0588	0.995955	-14.942	74.3667	0.995955
-17.567	86.4207	1.00096	-33.1658	3.95733	1.00096	-52.0408	62.2987	1.00096	-41.5283	57.7912	1.00096	-22.5584	104.383	1.00096	-6.59977	101.096	1.00096	-22.9141	111.783	1.00096	4.31083	135.858	1.00096	-48.3413	128.205	1.00096	-20.4132	48.3049	1.00096	6.4091	211.672	1.00096	-28.5428	-26.065	1.00096	-33.8213	66.9813	1.00096	-13.823	82.6556	1.00096	-15.702	75.6262	1.00096
-16.2051	87.9748	1.00596	-32.3572	22.9282	1.00596	-52.0881	66.9075	1.00596	-40.5329	54.3346	1.00596	-19.9	118.424	1.00596	-8.80704	137.297	1.00596	-14.1031	96.6976	1.00596	-20.2635	128.463	1.00596	-42.3269	90.0477	1.00596	-27.2909	45.277	1.00596	13.635	174.854	1.00596	-38.0617	42.8284	1.00596	-32.1037	74.9401	1.00596	-14.6161	71.7222	1.00596	-16.8011	69.168	1.00596
-13.843	96.8978	1.01097	-33.4701	40.4521	1.01097	-49.424	74.0619	1.01097	-39.3515	40.0796	1.01097	-27.4994	134.662	1.01097	-11.434	101.283	1.01097	-5.81355	76.3064	1.01097	-6.29861	128.543	1.01097	-44.0543	44.3609	1.01097	-17.1884	37.4258	1.01097	11.0959	140.742	1.01097	-30.8939	25.6788	1.01097	-31.7901	76.4408	1.01097	-15.4648	68.5333	1.01097	-16.3909	69.8915	1.01097
-15.1614	93.3072	1.01597	-34.202	26.3847	1.01597	-50.1317	69.6406	1.01597	-43.2402	48.3861	1.01597	-25.1678	113.332	1.01597	-7.51997	38.5536	1.01597	-8.03699	100.69	1.01597	-17.8365	151.936	1.01597	-36.7819	119.282	1.01597	-16.8838	-3.27736	1.01597	-1.71272	81.5218	1.01597	-31.7731	63.5153	1.01597	-33.2378	71.778	1.01597	-13.9401	72.7137	1.01597	-15.3505	72.8929	1.01597
-16.3358	78.9983	1.02098	-33.5698	25.7416	1.02098	-52.2022	65.5677	1.02098	-39.6968	61.0601	1.02098	-22.0878	171.801	1.02098	-12.7465	107.366	1.02098	-19.0278	61.3815	1.02098	3.97435	168.361	1.02098	-40.932	137.771	1.02098	-14.5547	33.8351	1.02098	-0.821362	85.836	1.02098	-30.718	-91.984	1.02098	-34.2908	66.8741	1.02098	-14.18	71.6954	1.02098	-16.0195	76.5105	1.02098
-16.4123	88.1356	1.02598	-32.0502	11.0044	1.02598	-52.4106	65.7017	1.02598	-43.4509	61.1673	1.02598	-18.4767	130.294	1.02598	-7.12709	41.4744	1.02598	-20.5557	78.8251	1.02598	-7.89431	73.5588	1.02598	-38.9638	69.6829	1.02598	-17.0982	40.8556	1.02598	-3.48942	79.2977	1.02598	-27.8975	-67.0367	1.02598	-31.7411	69.1519	1.02598	-13.4457	73.4641	1.02598	-17.1839	71.6066	1.02598
-13.6887	96.2815	1.03099	-31.5078	1.59937	1.03099	-49.6517	80.5464	1.03099	-44.0175	55.1384	1.03099	-29.3228	153.205	1.03099	-9.35266	65.3765	1.03099	-16.6431	82.8176	1.03099	-1.73359	114.958	1.03099	-45.4789	65.342	1.03099	-13.2939	1.7067	1.03099	2.89873	105.665	1.03099	-36.9315	-3.5293	1.03099	-32.0089	74.6989	1.03099	-14.2197	69.4712	1.03099	-16.1062	70.5883	1.03099
-14.4964	91.5119	1.03599	-33.4614	8.56607	1.03599	-50.5938	78.7779	1.03599	-37.5221	50.1814	1.03599	-14.2078	125.605	1.03599	-8.05437	41.2332	1.03599	-10.8514	78.2356	1.03599	-7.48808	124.899	1.03599	-37.496	43.7178	1.03599	-13.5766	33.4331	1.03599	3.11616	110.006	1.03599	-34.2622	20.3463	1.03599	-34.3135	65.7486	1.03599	-14.487	75.715	1.03599	-16.0703	73.402	1.03599
-17.3448	81.5707	1.041	-34.5406	12.4781	1.041	-51.5861	61.2001	1.041	-32.8727	54.8437	1.041	-15.598	144.925	1.041	-11.0603	115.485	1.041	-10.9312	91.928	1.041	-8.78299	59.3572	1.041	-46.5644	142.567	1.041	-14.6397	50.261	1.041	5.88392	199.372	1.041	-39.5553	41.435	1.041	-35.4037	58.9421	1.041	-13.8238	68.3725	1.041	-16.2583	74.8223	1.041
-16.7586	79.9094	1.046	-33.4431	36.4061	1.046	-51.1888	73.8207	1.046	-39.3939	26.4141	1.046	-23.3615	134.421	1.046	-19.6884	162.968	1.046	-21.895	116.928	1.046	-8.08325	108.259	1.046	-64.6591	100.23	1.046	-20.4091	64.5165	1.046	5.76077	193.209	1.046	-28.1644	-50.5569	1.046	-33.3116	74.5917	1.046	-14.9603	63.415	1.046	-16.8674	73.4824	1.046
-16.0935	84.3306	1.05101	-33.6141	47.3652	1.05101	-49.3344	82.4488	1.05101	-50.4089	40.8835	1.05101	-24.5116	65.2874	1.05101	-3.13617	47.6107	1.05101	-11.0061	129.227	1.05101	0.715676	118.2	1.05101	-41.9104	120.916	1.05101	-22.9754	25.4211	1.05101	6.06313	192.673	1.05101	-32.4305	-26.8689	1.05101	-32.1101	70.6257	1.05101	-15.7746	56.7693	1.05101	-16.0876	71.1778	1.05101
-16.751	80.3113	1.05601	-33.5074	25.1254	1.05601	-50.6829	67.229	1.05601	-45.9719	38.6327	1.05601	-28.7697	71.6648	1.05601	-6.40352	101.632	1.05601	-17.0896	135.202	1.05601	-19.4559	91.7262	1.05601	-42.3778	62.6356	1.05601	-20.1791	91.259	1.05601	4.79697	131.095	1.05601	-31.3478	-19.7143	1.05601	-33.4305	67.3565	1.05601	-15.5334	66.8183	1.05601	-15.4579	69.4092	1.05601
-17.2524	84.2235	1.06102	-33.7082	21.4277	1.06102	-52.281	65.6749	1.06102	-38.9152	40.8835	1.06102	-25.2185	111.885	1.06102	-4.20164	86.8671	1.06102	3.56463	92.8926	1.06102	-9.82345	128.007	1.06102	-33.8803	96.6662	1.06102	-14.3966	83.3809	1.06102	13.0109	144.842	1.06102	-39.162	51.9124	1.06102	-34.6247	67.3565	1.06102	-14.9283	65.9608	1.06102	-15.9747	69.4628	1.06102
-15.9512	86.3671	1.06602	-32.5642	12.3977	1.06602	-52.886	67.4166	1.06602	-38.4259	48.4129	1.06602	-28.0392	136.859	1.06602	-14.3186	115.057	1.06602	-21.065	131.022	1.06602	-6.35299	96.2814	1.06602	-46.928	86.6446	1.06602	-13.7766	69.8221	1.06602	1.08241	119.064	1.06602	-29.1051	4.6436	1.06602	-32.8363	76.9767	1.06602	-15.1557	67.8366	1.06602	-17.3348	67.8817	1.06602
-14.8134	96.2011	1.07103	-32.615	20.3559	1.07103	-50.5829	73.9815	1.07103	-41.1937	72.4213	1.07103	-22.6314	43.9312	1.07103	-12.0048	112.457	1.07103	-15.4528	102.405	1.07103	-8.74786	115.413	1.07103	-47.2341	134.716	1.07103	-9.96813	16.6589	1.07103	-5.75967	131.363	1.07103	-33.9431	-13.3368	1.07103	-32.4538	75.6368	1.07103	-15.3356	62.0752	1.07103	-16.8353	68.7661	1.07103
-16.2768	88.0552	1.07603	-34.5814	26.6259	1.07603	-52.0051	71.2215	1.07603	-36.2392	52.4589	1.07603	-20.8134	74.2104	1.07603	-9.03324	120.979	1.07603	-18.2236	107.282	1.07603	-15.0955	110.483	1.07603	-57.7301	92.5129	1.07603	-6.74298	24.4565	1.07603	-0.381819	139.509	1.07603	-36.454	-6.10175	1.07603	-33.7536	62.131	1.07603	-14.6414	67.0863	1.07603	-17.4752	70.0523	1.07603
-17.3679	80.8472	1.08104	-34.3457	13.9787	1.08104	-53.4004	72.1862	1.08104	-42.9472	42.5716	1.08104	-22.3866	149.909	1.08104	-11.7813	156.162	1.08104	-11.1241	84.8541	1.08104	-2.47404	131.678	1.08104	-38.4893	59.956	1.08104	-16.1774	7.97696	1.08104	5.99558	111.507	1.08104	-35.6218	16.6216	1.08104	-35.3857	56.3696	1.08104	-14.6947	74.0536	1.08104	-17.1563	69.1144	1.08104
-16.4869	83.0712	1.08604	-33.5119	15.2916	1.08604	-51.6702	73.8475	1.08604	-40.7	40.2672	1.08604	-22.3155	121.264	1.08604	-6.72184	93.5393	1.08604	-22.4053	113.23	1.08604	4.96013	147.97	1.08604	-47.8093	95.7552	1.08604	-21.1267	46.8044	1.08604	1.42816	140.822	1.08604	-23.7843	-29.4414	1.08604	-33.5553	64.9447	1.08604	-15.961	71.7222	1.08604	-17.8712	58.7974	1.08604
-15.7505	97.005	1.09105	-32.9313	12.1298	1.09105	-49.1744	76.8218	1.09105	-43.4945	19.1259	1.09105	-17.433	132.331	1.09105	-8.65667	67.2255	1.09105	-15.1338	115.374	1.09105	-5.10959	183.501	1.09105	-51.4929	99.8281	1.09105	-21.8509	-0.169024	1.09105	6.74339	133.668	1.09105	-30.5526	3.16979	1.09105	-33.4583	72.3944	1.09105	-16.3951	64.6209	1.09105	-16.4771	66.4347	1.09105
-15.9101	90.8956	1.09605	-34.0416	3.15348	1.09605	-51.1563	71.9986	1.09605	-35.5859	0.717701	1.09605	-23.1613	120.273	1.09605	-9.10755	76.9525	1.09605	-15.3263	133.943	1.09605	-12.5558	94.8077	1.09605	-31.6635	132.251	1.09605	-23.3786	-25.786	1.09605	3.15147	113.597	1.09605	-43.3479	36.2633	1.09605	-34.8839	66.365	1.09605	-15.342	70.0608	1.09605	-16.4506	69.8647	1.09605
-17.639	81.008	1.10106	-34.8353	17.7835	1.10106	-52.6014	67.2826	1.10106	-39.6289	24.5385	1.10106	-25.0971	117.968	1.10106	-7.24658	57.1233	1.10106	-17.8613	110.149	1.10106	-13.9794	86.5547	1.10106	-38.0657	110.895	1.10106	-18.2661	59.2377	1.10106	3.67545	130.532	1.10106	-31.2719	50.385	1.10106	-35.6592	61.4611	1.10106	-13.6482	81.1281	1.10106	-16.0752	70.2131	1.10106
-17.209	79.561	1.10606	-33.3741	37.9602	1.10606	-52.0633	66.8539	1.10606	-48.0351	55.2724	1.10606	-28.8618	154.491	1.10606	-13.4223	110.742	1.10606	-20.6027	136.006	1.10606	-12.3701	183.528	1.10606	-27.5956	112.583	1.10606	-27.5644	62.3192	1.10606	1.91807	111.453	1.10606	-35.6537	16.1124	1.10606	-33.3496	71.8048	1.10606	-15.2827	71.9366	1.10606	-17.5039	61.2896	1.10606
-14.4477	89.7434	1.11107	-33.5078	36.1381	1.11107	-50.2884	74.8925	1.11107	-46.0223	27.9415	1.11107	-27.4829	102.132	1.11107	-11.6589	91.9047	1.11107	-19.7088	52.6998	1.11107	-10.8548	78.516	1.11107	-53.6282	100.927	1.11107	-19.042	63.7662	1.11107	4.54459	134.847	1.11107	-31.7928	-10.9519	1.11107	-33.3545	73.8414	1.11107	-15.8163	64.6209	1.11107	-17.6266	63.4066	1.11107
-16.2899	85.9652	1.11607	-34.2149	35.2271	1.11607	-51.3775	63.7188	1.11607	-39.5328	21.5374	1.11607	-24.5557	168.076	1.11607	-13.11	71.2985	1.11607	-12.5243	96.1081	1.11607	-6.41329	115.789	1.11607	-54.5245	133.296	1.11607	-19.9155	63.5519	1.11607	7.88902	89.4268	1.11607	-36.685	-10.9519	1.11607	-35.1305	62.1042	1.11607	-15.0162	65.7196	1.11607	-16.4039	63.1922	1.11607
-18.1713	77.0958	1.12108	-35.261	33.6194	1.12108	-54.1451	70.0158	1.12108	-43.851	43.4558	1.12108	-23.0502	127.722	1.12108	-12.4465	101.525	1.12108	-6.28143	78.718	1.12108	-2.15124	151.266	1.12108	-48.9143	38.5998	1.12108	-18.0223	72.2606	1.12108	0.99434	51.5904	1.12108	-33.9617	29.4035	1.12108	-35.3567	65.9362	1.12108	-15.1223	62.3699	1.12108	-17.538	64.5053	1.12108
-17.6263	78.8107	1.12608	-32.8215	29.359	1.12608	-53.3246	63.7456	1.12608	-39.4927	51.923	1.12608	-20.5584	124.801	1.12608	-13.3174	75.1839	1.12608	-17.0653	146.912	1.12608	0.157682	132	1.12608	-55.4436	73.0592	1.12608	-12.625	85.337	1.12608	-1.53657	91.4633	1.12608	-25.4294	2.09794	1.12608	-33.1569	73.2519	1.12608	-15.3447	61.9948	1.12608	-18.2567	55.4746	1.12608
-16.2174	88.2428	1.13108	-33.0508	19.2573	1.13108	-51.5325	65.9964	1.13108	-42.6551	44.9831	1.13108	-18.9017	116.2	1.13108	-4.67933	128.937	1.13108	-18.2425	134.184	1.13108	-11.0698	115.44	1.13108	-52.2615	119.845	1.13108	-7.45596	67.9196	1.13108	1.79409	69.5439	1.13108	-29.4099	2.15153	1.13108	-32.5901	73.0107	1.13108	-16.0085	57.5464	1.13108	-17.6383	63.8889	1.13108
-17.7266	87.4925	1.13609	-35.1658	8.19094	1.13609	-52.2564	62.4862	1.13609	-40.6288	69.6078	1.13609	-25.5847	105.749	1.13609	-7.40725	39.0359	1.13609	-22.3786	113.98	1.13609	-12.7921	157.911	1.13609	-39.5613	50.3899	1.13609	-9.83091	3.85037	1.13609	5.68011	79.3245	1.13609	-29.2241	36.2365	1.13609	-34.8024	64.8375	1.13609	-15.5604	62.4771	1.13609	-16.7624	63.7282	1.13609
-19.1092	79.1323	1.14109	-35.3687	12.3977	1.14109	-54.1791	54.9835	1.14109	-38.2605	33.89	1.14109	-30.507	110.251	1.14109	-8.8454	86.8939	1.14109	-15.2774	141.633	1.14109	-6.41269	114.154	1.14109	-41.5901	65.3956	1.14109	-7.93704	6.07444	1.14109	1.38222	86.2916	1.14109	-45.1329	-15.1589	1.14109	-36.0682	58.8617	1.14109	-15.7092	63.3882	1.14109	-17.9962	64.8536	1.14109
-17.3464	82.8301	1.1461	-34.9832	22.6602	1.1461	-53.3211	55.6266	1.1461	-42.0491	60.4707	1.1461	-25.0075	110.974	1.1461	-6.41655	68.8332	1.1461	-4.01452	102.244	1.1461	0.204292	74.8718	1.1461	-42.1677	123.516	1.1461	-28.64	5.37774	1.1461	0.179748	138.839	1.1461	-41.7709	-5.69981	1.1461	-34.7661	67.9192	1.1461	-16.6109	58.2967	1.1461	-18.1914	53.0092	1.1461
-14.7642	95.3704	1.1511	-33.9607	12.7729	1.1511	-50.4775	71.3287	1.1511	-42.5059	51.3603	1.1511	-20.3945	81.7133	1.1511	-19.0458	115.968	1.1511	-10.8758	105.594	1.1511	-25.3202	141.405	1.1511	-39.8752	107.706	1.1511	-22.4995	-20.266	1.1511	0.048968	108.908	1.1511	-38.2531	15.3621	1.1511	-34.7564	66.6061	1.1511	-17.6916	58.0823	1.1511	-17.9117	56.1713	1.1511
-15.6388	89.0467	1.15611	-36.4097	20.1147	1.15611	-51.7015	60.8785	1.15611	-44.3182	33.3273	1.15611	-21.2029	115.744	1.15611	-10.6246	63.2596	1.15611	-14.376	104.709	1.15611	-11.3712	119.352	1.15611	-47.0873	177.161	1.15611	-31.7959	30.2712	1.15611	-1.23256	129.621	1.15611	-31.9563	-73.7893	1.15611	-34.9511	61.8094	1.15611	-15.4516	64.8085	1.15611	-18.2543	61.4772	1.15611
-18.3368	71.951	1.16111	-35.9067	29.1982	1.16111	-53.5765	56.0018	1.16111	-41.6856	17.7861	1.16111	-23.3026	115.717	1.16111	-13.0735	75.8538	1.16111	-11.1204	82.3889	1.16111	-14.4774	139.744	1.16111	-39.1132	40.1539	1.16111	-18.2409	30.5124	1.16111	1.58378	124.316	1.16111	-34.1356	61.6663	1.16111	-35.2048	57.8434	1.16111	-14.946	64.1922	1.16111	-17.1445	68.1765	1.16111
-18.0039	79.5342	1.16612	-34.4771	29.4126	1.16612	-52.7967	57.6899	1.16612	-44.6463	42.518	1.16612	-25.2377	94.0394	1.16612	-9.54357	61.3571	1.16612	-25.3749	97.8765	1.16612	-5.03165	120.022	1.16612	-40.0247	70.4064	1.16612	-18.48	7.14628	1.16612	9.4238	130.988	1.16612	-37.0055	-8.00429	1.16612	-34.3698	70.3578	1.16612	-16.3464	59.2078	1.16612	-18.0435	60.7	1.16612
-16.2697	84.6522	1.17112	-34.3381	35.1735	1.17112	-50.6899	70.6588	1.17112	-42.454	4.65657	1.17112	-21.6007	115.154	1.17112	-9.89468	77.4616	1.17112	-27.6095	76.0384	1.17112	4.37521	150.918	1.17112	-51.2997	80.428	1.17112	-15.4037	37.4525	1.17112	9.57691	157.248	1.17112	-27.8196	3.8933	1.17112	-33.6616	71.6172	1.17112	-16.8983	55.3758	1.17112	-17.5628	60.3249	1.17112
-18.026	69.4323	1.17613	-35.2631	22.955	1.17613	-52.9311	66.1304	1.17613	-47.9943	38.6595	1.17613	-29.3299	120.942	1.17613	-13.3952	51.8177	1.17613	-27.4136	96.1617	1.17613	-2.88662	146.845	1.17613	-51.412	120.97	1.17613	-19.5553	34.3978	1.17613	-0.115805	108.131	1.17613	-31.1053	-64.8394	1.17613	-35.1101	62.6401	1.17613	-15.6848	61.2444	1.17613	-17.376	60.5393	1.17613
-19.5851	73.6124	1.18113	-34.5214	16.8189	1.18113	-55.3327	56.1357	1.18113	-33.9627	50.6369	1.18113	-23.542	66.8416	1.18113	-6.34159	126.82	1.18113	-14.9333	150.797	1.18113	-3.98039	103.141	1.18113	-62.4023	91.1463	1.18113	-13.3253	38.0689	1.18113	0.192759	88.3013	1.18113	-38.186	25.1428	1.18113	-36.7314	56.6643	1.18113	-16.451	56.4745	1.18113	-17.3432	55.7961	1.18113
-18.7187	78.5964	1.18614	-33.49	17.8103	1.18614	-54.6055	59.512	1.18614	-43.0494	6.31786	1.18614	-20.3846	93.1015	1.18614	-13.1523	123.39	1.18614	-14.7389	78.9859	1.18614	-5.51169	128.999	1.18614	-56.6027	73.4879	1.18614	-16.3345	46.7508	1.18614	-2.15571	67.2126	1.18614	-32.4679	-25.5559	1.18614	-34.9335	66.5793	1.18614	-16.5724	59.6634	1.18614	-19.0562	54.2955	1.18614
-16.8007	88.1088	1.19114	-33.861	17.7032	1.19114	-51.9118	73.9011	1.19114	-43.8844	10.3907	1.19114	-28.114	125.551	1.19114	-11.5185	38.0981	1.19114	-6.54019	95.6257	1.19114	-13.282	73.4517	1.19114	-40.9015	92.1378	1.19114	-20.768	48.6265	1.19114	-4.91416	106.603	1.19114	-39.2604	20.6142	1.19114	-34.2373	66.0434	1.19114	-16.7356	55.483	1.19114	-18.8413	57.1896	1.19114
-18.0763	80.1237	1.19615	-36.468	14.9433	1.19615	-52.9406	71.3555	1.19615	-50.6457	34.0239	1.19615	-33.6822	117.995	1.19615	-19.8004	81.8026	1.19615	-6.90199	143.134	1.19615	-15.4978	124.765	1.19615	-35.1554	148.998	1.19615	-19.4291	20.8926	1.19615	1.00594	162.125	1.19615	-35.3912	10.9943	1.19615	-36.117	58.3526	1.19615	-16.6573	58.6183	1.19615	-18.6197	57.3236	1.19615
-19.3823	72.9157	1.20115	-36.3416	22.687	1.20115	-53.9454	63.96	1.20115	-45.0542	70.8939	1.20115	-28.0072	61.938	1.20115	-11.7918	108.572	1.20115	-14.6905	129.924	1.20115	-25.5127	125.649	1.20115	-38.258	61.403	1.20115	-24.2401	25.18	1.20115	2.29115	145.619	1.20115	-39.8728	63.1937	1.20115	-37.2435	56.0212	1.20115	-16.5574	62.4503	1.20115	-18.5714	56.4661	1.20115
-18.0823	88.2696	1.20616	-34.7035	33.8605	1.20616	-52.6579	70.8196	1.20616	-42.3077	88.9538	1.20616	-19.336	130.562	1.20616	-10.5946	11.4359	1.20616	-21.7807	97.421	1.20616	-15.4938	70.3166	1.20616	-41.6884	68.9862	1.20616	-13.8906	35.0677	1.20616	7.09333	164.43	1.20616	-33.6843	12.4949	1.20616	-35.0121	67.7584	1.20616	-16.9227	61.3784	1.20616	-18.7184	55.7425	1.20616
-16.4388	95.9332	1.21116	-34.3644	17.194	1.21116	-51.2912	82.3952	1.21116	-40.1684	67.2498	1.21116	-20.6443	109.233	1.21116	-7.1425	112.511	1.21116	-14.5563	85.0952	1.21116	-5.0551	104.427	1.21116	-51.6038	47.4424	1.21116	-13.3386	6.3156	1.21116	0.823282	183.187	1.21116	-29.6476	20.1587	1.21116	-33.0672	69.5538	1.21116	-17.3917	53.902	1.21116	-18.3332	58.851	1.21116
-16.9369	88.216	1.21617	-37.0301	22.7138	1.21617	-53.0935	73.7939	1.21617	-38.3212	67.9465	1.21617	-22.1419	123.783	1.21617	-6.71037	66.9575	1.21617	-17.2981	61.2743	1.21617	5.28038	106.705	1.21617	-44.1623	125.445	1.21617	-23.1828	39.2747	1.21617	5.5797	160.303	1.21617	-30.1631	40.0416	1.21617	-34.844	58.5401	1.21617	-16.9429	57.8948	1.21617	-17.8425	62.3615	1.21617
-19.5156	81.7583	1.22117	-36.5968	34.1821	1.22117	-54.8939	64.3887	1.22117	-44.207	28.7453	1.22117	-21.6537	126.543	1.22117	-10.4071	108.84	1.22117	-17.7322	47.5015	1.22117	-9.96925	144.138	1.22117	-45.3516	68.1019	1.22117	-22.8166	59.4789	1.22117	9.53769	119.412	1.22117	-38.2115	-47.7165	1.22117	-37.0312	55.5121	1.22117	-16.1464	60.2797	1.22117	-18.245	58.1543	1.22117
-18.0298	87.305	1.22618	-33.4763	17.4888	1.22618	-53.5173	67.8185	1.22618	-41.3372	93.7501	1.22618	-24.7751	89.8324	1.22618	-7.21467	63.5008	1.22618	-10.4602	90.7758	1.22618	-9.44826	133.474	1.22618	-58.1813	59.4201	1.22618	-22.4503	59.3717	1.22618	4.44865	113.57	1.22618	-41.115	-42.0893	1.22618	-34.8452	64.9983	1.22618	-17.2509	62.6379	1.22618	-19.4285	51.1066	1.22618
-16.6538	92.8249	1.23118	-34.439	36.8884	1.23118	-52.0008	79.019	1.23118	-38.3407	22.7432	1.23118	-27.2434	41.3052	1.23118	-15.8056	54.8993	1.23118	-21.5492	66.151	1.23118	-9.18227	82.0262	1.23118	-57.1265	70.8351	1.23118	-18.0975	60.3631	1.23118	-1.27277	95.2684	1.23118	-28.766	3.43776	1.23118	-34.8095	57.5754	1.23118	-16.7368	48.4889	1.23118	-18.5943	52.6608	1.23118
-17.8507	81.3563	1.23619	-36.8991	30.27	1.23619	-53.0814	67.9793	1.23619	-43.8049	22.0465	1.23619	-31.9511	86.2686	1.23619	-11.1874	86.9207	1.23619	-19.6799	94.5003	1.23619	-0.678908	112.198	1.23619	-54.9813	65.208	1.23619	-17.9836	34.2102	1.23619	-1.17276	55.8242	1.23619	-34.3605	54.9672	1.23619	-37.1755	48.4108	1.23619	-16.6512	59.5026	1.23619	-18.3066	56.6268	1.23619
-19.7769	67.1546	1.24119	-36.3162	13.8179	1.24119	-55.4551	68.9171	1.24119	-47.4641	23.5471	1.24119	-26.3317	135.359	1.24119	-18.5322	81.5078	1.24119	-31.3984	166.58	1.24119	-18.8021	143.897	1.24119	-41.1997	155.671	1.24119	-15.7373	63.2035	1.24119	2.36831	31.6539	1.24119	-34.4476	32.3243	1.24119	-37.2264	49.1343	1.24119	-16.6499	58.9935	1.24119	-19.0621	54.9922	1.24119
-19.3035	79.4806	1.24619	-34.9657	31.9581	1.24619	-54.2966	63.4509	1.24619	-47.1604	48.8416	1.24619	-27.2108	102.239	1.24619	-12.3951	80.7575	1.24619	-7.96925	79.1735	1.24619	-12.6124	129.803	1.24619	-40.4337	192.033	1.24619	-17.2296	17.4359	1.24619	-8.78371	74.8228	1.24619	-37.6632	9.065	1.24619	-35.711	54.4402	1.24619	-17.8701	56.5817	1.24619	-19.892	50.5438	1.24619
-17.5275	85.5096	1.2512	-35.5781	38.8712	1.2512	-52.5338	77.5453	1.2512	-53.168	36.8374	1.2512	-25.0435	114.109	1.2512	-13.7351	119.907	1.2512	-7.6759	114.007	1.2512	-16.994	87.3049	1.2512	-34.7773	134.1	1.2512	-19.7114	64.5969	1.2512	-4.44767	103.2	1.2512	-35.4112	-20.5718	1.2512	-35.4093	61.0055	1.2512	-18.5127	55.349	1.2512	-19.8726	57.4308	1.2512
-18.847	81.4903	1.25621	-37.6085	30.6719	1.25621	-52.987	66.9879	1.25621	-39.7844	34.0775	1.25621	-17.7304	116.28	1.25621	-13.0853	89.6271	1.25621	-19.2638	101.387	1.25621	-18.5297	105.526	1.25621	-52.2698	80.6156	1.25621	-20.45	44.2855	1.25621	7.43715	55.9849	1.25621	-39.0781	-40.5083	1.25621	-37.042	55.2709	1.25621	-16.6018	62.2359	1.25621	-18.559	62.2811	1.25621
-20.438	69.0303	1.26121	-36.6338	11.7547	1.26121	-55.1513	61.2269	1.26121	-39.1519	30.8889	1.26121	-21.2654	110.063	1.26121	-10.275	135.1	1.26121	-9.63303	162.319	1.26121	-3.44128	117.262	1.26121	-44.746	122.283	1.26121	-16.1666	24.3761	1.26121	5.58477	90.3646	1.26121	-32.8194	61.4787	1.26121	-37.1138	50.4474	1.26121	-16.898	59.9046	1.26121	-18.6874	58.985	1.26121
-18.5011	81.3563	1.26621	-35.0707	27.2422	1.26621	-54.8618	80.7071	1.26621	-43.2089	45.653	1.26621	-23.2249	85.3843	1.26621	-8.06334	90.3238	1.26621	-24.403	143.107	1.26621	-5.0427	140.95	1.26621	-56.4698	134.341	1.26621	-31.0717	62.9356	1.26621	-2.76211	91.0613	1.26621	-41.613	31.8151	1.26621	-35.332	62.399	1.26621	-17.2197	56.5817	1.26621	-19.032	56.0105	1.26621
-16.7883	90.9492	1.27122	-35.024	35.0931	1.27122	-52.1338	77.4917	1.27122	-39.9149	59.2113	1.27122	-27.8871	113.842	1.27122	-12.716	136.413	1.27122	-27.4297	122.716	1.27122	5.79188	102.873	1.27122	-35.1408	132.385	1.27122	-21.9599	24.1617	1.27122	4.7487	64.9617	1.27122	-30.248	-50.9053	1.27122	-34.7482	61.9166	1.27122	-17.7489	52.2673	1.27122	-18.4292	56.7072	1.27122
-18.9199	81.3831	1.27622	-37.4787	16.5242	1.27622	-54.1551	65.5945	1.27622	-39.6759	56.3442	1.27622	-27.6973	85.4915	1.27622	-15.6771	92.4943	1.27622	-26.5769	98.6536	1.27622	-9.05533	107.616	1.27622	-38.1797	119.711	1.27622	-17.7038	3.52882	1.27622	-1.01883	75.6266	1.27622	-36.5889	-35.4438	1.27622	-36.9376	54.1722	1.27622	-17.1059	56.2065	1.27622	-18.8618	53.0628	1.27622
-20.3809	71.2276	1.28123	-36.5628	19.3376	1.28123	-55.6078	64.5763	1.28123	-41.7026	-2.71206	1.28123	-30.2754	113.681	1.28123	-12.9517	56.6142	1.28123	-14.9625	60.9259	1.28123	-14.1431	112.627	1.28123	-48.4898	88.1184	1.28123	-13.3788	20.8926	1.28123	0.494922	71.2588	1.28123	-38.516	-14.8642	1.28123	-37.7338	51.2781	1.28123	-17.1612	59.851	1.28123	-19.1939	53.8667	1.28123
-18.1146	74.2823	1.28623	-35.4717	35.7094	1.28623	-54.0194	69.4263	1.28623	-49.9751	59.1309	1.28623	-31.3412	122.229	1.28623	-7.92687	72.3435	1.28623	-14.1549	118.482	1.28623	-22.1046	141.566	1.28623	-70.1178	140.665	1.28623	-23.1963	27.8328	1.28623	-6.42056	78.7886	1.28623	-38.8533	-0.501309	1.28623	-35.3572	56.7983	1.28623	-19.1063	59.8242	1.28623	-19.9787	45.0772	1.28623
-17.6401	87.5193	1.29124	-35.4715	16.3902	1.29124	-52.6107	75.8839	1.29124	-50.7934	68.536	1.29124	-23.5646	137.368	1.29124	-12.6013	108.84	1.29124	-20.0943	122.448	1.29124	-8.74595	124.765	1.29124	-49.544	38.2514	1.29124	-15.0992	82.1215	1.29124	5.39567	73.6169	1.29124	-33.0992	31.9491	1.29124	-35.6783	62.4794	1.29124	-17.7755	46.3183	1.29124	-19.3432	46.685	1.29124
-19.2726	76.2919	1.29624	-36.2424	3.68938	1.29624	-54.6897	69.0243	1.29624	-42.4834	34.2919	1.29624	-25.1905	126.302	1.29624	-11.3596	72.3435	1.29624	-11.3633	89.1681	1.29624	-6.43144	115.387	1.29624	-49.6545	134.984	1.29624	-21.1652	40.7753	1.29624	1.25142	73.5633	1.29624	-33.8928	-25.4487	1.29624	-37.8378	61.5147	1.29624	-17.0536	54.7327	1.29624	-19.234	59.8157	1.29624
-21.1592	64.5287	1.30125	-37.2197	35.1735	1.30125	-56.0495	62.9686	1.30125	-42.3053	6.47863	1.30125	-25.4695	115.154	1.30125	-10.5894	91.8779	1.30125	-6.39121	82.5497	1.30125	-3.81132	133.206	1.30125	-40.2842	70.3528	1.30125	-21.6903	32.2005	1.30125	0.159071	100.011	1.30125	-31.0009	-66.1792	1.30125	-37.2452	49.9114	1.30125	-17.6193	58.5111	1.30125	-19.5666	45.7203	1.30125
-19.5921	73.4248	1.30625	-36.3579	33.3782	1.30625	-54.8249	62.513	1.30625	-41.328	44.2328	1.30625	-28.8414	76.2737	1.30625	-18.2252	82.6065	1.30625	-12.5267	148.68	1.30625	-19.6611	119.272	1.30625	-45.5585	37.7423	1.30625	-23.5101	-11.3697	1.30625	0.551212	140.501	1.30625	-36.2303	-21.0273	1.30625	-36.3534	62.3722	1.30625	-17.9693	55.215	1.30625	-20.1974	41.4327	1.30625
-17.2122	83.2856	1.31126	-36.5742	14.6753	1.31126	-52.9628	70.3373	1.31126	-41.0072	43.295	1.31126	-21.6522	100.765	1.31126	-17.2787	105.598	1.31126	-18.5408	116.66	1.31126	-14.0003	111.341	1.31126	-42.8436	153.205	1.31126	-25.2098	37.2382	1.31126	2.97393	103.254	1.31126	-44.1983	4.93835	1.31126	-35.3495	63.578	1.31126	-18.6275	50.3111	1.31126	-20.0147	49.4987	1.31126
-18.7361	74.5234	1.31626	-38.1195	5.05593	1.31626	-54.2562	63.4777	1.31626	-38.3895	25.4763	1.31626	-28.2475	109.822	1.31626	-14.8469	70.6286	1.31626	-30.7273	62.6408	1.31626	-13.1998	125.033	1.31626	-44.3264	117.111	1.31626	-19.2178	2.72494	1.31626	0.847134	19.3544	1.31626	-35.9206	-1.62676	1.31626	-36.8898	57.0127	1.31626	-17.7292	57.8144	1.31626	-19.635	45.8275	1.31626
-21.3122	61.5007	1.32127	-37.5603	31.1274	1.32127	-56.2276	58.4669	1.32127	-48.2334	44.1793	1.32127	-24.9802	186.753	1.32127	-13.6689	91.7708	1.32127	-18.6458	41.4726	1.32127	-7.75673	172.086	1.32127	-35.8766	64.8061	1.32127	-8.32374	47.3939	1.32127	1.10276	54.002	1.32127	-31.8517	-19.4731	1.32127	-38.2506	46.9369	1.32127	-18.4688	52.8569	1.32127	-20.3332	46.5778	1.32127
-20.0122	69.9146	1.32627	-34.5266	37.0759	1.32627	-54.0743	65.4069	1.32627	-48.91	24.86	1.32627	-26.337	76.8364	1.32627	-14.021	154.072	1.32627	-22.168	104.602	1.32627	-7.40202	133.313	1.32627	-56.9089	107.84	1.32627	-13.469	30.3784	1.32627	-6.91655	79.9677	1.32627	-38.2671	-18.964	1.32627	-36.4431	58.0578	1.32627	-17.8845	53.768	1.32627	-20.1349	43.6033	1.32627
-17.5763	76.7475	1.33128	-35.0291	9.39671	1.33128	-52.3916	80.3856	1.33128	-48.1845	34.6938	1.33128	-23.0913	77.9887	1.33128	-6.58503	121.702	1.33128	-21.6624	108.032	1.33128	-10.1686	109.572	1.33128	-46.8725	23.5138	1.33128	-18.6217	72.7429	1.33128	-5.53636	98.993	1.33128	-38.8969	-8.05789	1.33128	-36.3593	66.7401	1.33128	-18.5228	50.7667	1.33128	-19.736	49.7667	1.33128
-19.1948	70.6917	1.33628	-37.4648	18.8821	1.33628	-54.5713	67.0415	1.33628	-44.1589	49.6455	1.33628	-29.97	138.601	1.33628	-7.63374	50.2367	1.33628	-7.66794	125.931	1.33628	-14.8106	151.641	1.33628	-54.8484	74.8277	1.33628	-34.6278	58.6482	1.33628	-2.3776	129.112	1.33628	-32.5795	-15.936	1.33628	-37.673	57.0127	1.33628	-17.9167	60.0922	1.33628	-18.8035	53.5987	1.33628
-20.8571	60.2146	1.34129	-38.0878	39.675	1.34129	-56.0035	59.1368	1.34129	-49.5264	56.5318	1.34129	-27.5678	126.864	1.34129	-13.5674	57.9808	1.34129	-22.5407	143.08	1.34129	-8.15096	154.294	1.34129	-43.7697	87.0733	1.34129	-21.5197	52.6191	1.34129	6.93965	178.793	1.34129	-41.1092	10.5924	1.34129	-38.0099	54.4134	1.34129	-18.6534	54.7863	1.34129	-20.3831	52.9288	1.34129
-19.7907	65.0914	1.34629	-36.7496	30.2164	1.34629	-56.2802	62.0843	1.34629	-39.9788	45.4654	1.34629	-28.7493	90.8775	1.34629	-10.0397	85.0717	1.34629	-12.8052	29.7899	1.34629	-6.83269	127.096	1.34629	-43.9472	91.4143	1.34629	-18.8814	9.85267	1.34629	3.7838	143.957	1.34629	-38.0214	48.6969	1.34629	-36.7394	63.6316	1.34629	-17.7195	53.5536	1.34629	-21.512	38.4314	1.34629
-18.5381	74.979	1.3513	-36.4753	12.7997	1.3513	-54.5047	69.3727	1.3513	-46.3949	48.1181	1.3513	-29.9792	110.197	1.3513	-15.7549	55.1404	1.3513	-28.8383	146.108	1.3513	-16.0101	116.673	1.3513	-54.0456	98.4616	1.3513	-16.7569	17.3288	1.3513	4.41377	139.322	1.3513	-31.7071	77.4494	1.3513	-35.9624	64.114	1.3513	-18.6653	48.9176	1.3513	-20.8083	42.8798	1.3513
-20.2427	63.3764	1.3563	-38.3268	17.7567	1.3563	-54.9163	58.7885	1.3563	-36.8393	33.8364	1.3563	-26.2289	139.378	1.3563	-14.1027	53.2379	1.3563	-27.8655	130.969	1.3563	-9.18827	88.4839	1.3563	-62.7009	104.598	1.3563	-25.7699	34.7194	1.3563	-0.237518	106.496	1.3563	-33.0515	28.8407	1.3563	-38.2286	55.646	1.3563	-18.0347	54.7327	1.3563	-19.5845	50.3027	1.3563
-22.0347	56.5704	1.36131	-37.5923	17.7835	1.36131	-56.6932	61.7092	1.36131	-43.9347	42.8127	1.36131	-23.7904	126.623	1.36131	-10.8868	9.96214	1.36131	-16.6245	170.813	1.36131	-14.8979	69.6735	1.36131	-53.6825	150.74	1.36131	-29.0629	13.1218	1.36131	0.498475	78.6814	1.36131	-34.5126	-52.5934	1.36131	-38.5458	53.6094	1.36131	-17.9235	49.6948	1.36131	-19.5498	45.9347	1.36131
-19.9671	66.3776	1.36631	-35.9523	38.898	1.36631	-55.3543	66.6931	1.36631	-46.0108	34.2115	1.36631	-21.1523	76.6221	1.36631	-19.8431	63.9831	1.36631	-1.1248	117.437	1.36631	-8.73265	132.268	1.36631	-45.8982	79.6509	1.36631	-22.5394	58.4338	1.36631	-5.00587	79.1906	1.36631	-39.0756	27.8225	1.36631	-36.378	55.8336	1.36631	-18.1888	40.1817	1.36631	-20.7912	37.6543	1.36631
-18.2913	73.4248	1.37132	-37.2146	24.4555	1.37132	-53.8329	73.8207	1.37132	-44.1008	82.1747	1.37132	-26.1954	150.739	1.37132	-15.4578	86.2507	1.37132	-16.3298	155.888	1.37132	-1.15144	163.19	1.37132	-44.6184	112.449	1.37132	-14.2832	33.4867	1.37132	-5.83793	77.0201	1.37132	-37.9481	14.8798	1.37132	-36.0796	57.0395	1.37132	-19.9479	42.9418	1.37132	-20.7508	38.6994	1.37132
-20.46	62.519	1.37632	-38.1745	-1.96436	1.37632	-55.0024	69.587	1.37632	-46.5592	29.3616	1.37632	-24.6608	51.6216	1.37632	-14.0047	75.7734	1.37632	-24.0039	121.108	1.37632	-7.60476	107.857	1.37632	-37.2366	114.003	1.37632	-14.7077	21.4553	1.37632	-3.76369	96.7957	1.37632	-45.3203	98.8597	1.37632	-37.9266	50.9833	1.37632	-19.5006	50.6327	1.37632	-20.9671	48.2929	1.37632
-22.0271	54.1052	1.38132	-38.6684	28.9035	1.38132	-56.7222	54.4476	1.38132	-49.2381	54.7633	1.38132	-33.915	109.661	1.38132	-8.50084	13.7136	1.38132	-11.1369	77.7533	1.38132	-12.0887	137.198	1.38132	-41.9712	61.4298	1.38132	-10.5308	2.93931	1.38132	1.86821	160.759	1.38132	-41.5076	10.1369	1.38132	-38.9298	50.2062	1.38132	-19.3452	44.2281	1.38132	-20.5749	43.6569	1.38132
-20.2612	61.9831	1.38633	-36.5794	26.867	1.38633	-55.5969	61.468	1.38633	-52.0125	39.7849	1.38633	-30.6734	105.079	1.38633	-15.6369	70.7894	1.38633	-18.5966	117.571	1.38633	-23.646	123.452	1.38633	-50.2769	94.7637	1.38633	-23.9341	70.7064	1.38633	5.96908	119.251	1.38633	-32.4246	-17.3026	1.38633	-36.7833	57.6558	1.38633	-19.3718	48.2745	1.38633	-21.521	43.0942	1.38633
-17.5729	72.2994	1.39133	-36.208	18.3998	1.39133	-53.8251	73.0168	1.39133	-39.7646	46.7516	1.39133	-27.6419	129.919	1.39133	-12.8171	101.417	1.39133	-21.4681	116.204	1.39133	-9.96238	92.1013	1.39133	-47.5408	129.062	1.39133	-27.4027	36.2735	1.39133	4.16234	108.399	1.39133	-34.2792	-17.7314	1.39133	-36.2093	57.1199	1.39133	-18.3938	47.4974	1.39133	-20.3328	42.719	1.39133
-19.3341	66.6187	1.39634	-38.2801	13.6303	1.39634	-55.0805	57.5827	1.39634	-42.5975	28.6381	1.39634	-28.1088	94.2001	1.39634	-17.295	57.5521	1.39634	-23.5545	114.141	1.39634	-25.3839	105.392	1.39634	-54.1719	133.403	1.39634	-27.5724	-15.7911	1.39634	-2.52055	121.931	1.39634	-29.9335	-43.1075	1.39634	-38.428	49.2147	1.39634	-17.7846	47.6046	1.39634	-19.5337	50.919	1.39634
-21.87	59.3571	1.40134	-38.6993	25.045	1.40134	-56.7341	50.3479	1.40134	-42.7045	69.4202	1.40134	-23.6354	158.215	1.40134	-11.2142	66.5824	1.40134	-24.2917	131.585	1.40134	-10.2048	165.119	1.40134	-64.6504	118.398	1.40134	-20.922	26.6002	1.40134	-0.739321	100.574	1.40134	-36.753	52.9843	1.40134	-39.6111	46.2402	1.40134	-18.9418	53.5	1.40134	-20.2972	50.517	1.40134
-20.8072	59.1159	1.40635	-37.7848	23.2765	1.40635	-55.7145	54.2333	1.40635	-46.6587	56.3442	1.40635	-26.0902	126.114	1.40635	-16.2492	106.053	1.40635	-20.8083	152.11	1.40635	3.91274	73.8268	1.40635	-48.5667	82.5985	1.40635	-29.0585	36.7023	1.40635	-0.44416	71.2053	1.40635	-41.3711	57.888	1.40635	-37.3357	57.763	1.40635	-18.9432	44.4693	1.40635	-20.6585	36.9308	1.40635
-19.0983	65.0378	1.41135	-37.323	21.3473	1.41135	-53.9138	70.3909	1.41135	-47.8338	31.0765	1.41135	-28.8199	131.768	1.41135	-13.954	80.6771	1.41135	-24.659	128.236	1.41135	-16.0619	62.2243	1.41135	-47.6589	91.843	1.41135	-20.3075	46.0273	1.41135	-4.83321	33.7708	1.41135	-43.3883	43.6323	1.41135	-37.5666	58.8081	1.41135	-19.3407	44.4961	1.41135	-20.5937	38.7798	1.41135
-20.5198	68.5748	1.41636	-38.9557	14.5949	1.41636	-55.9686	65.4337	1.41636	-47.1401	44.8759	1.41636	-27.317	145.541	1.41636	-13.4178	74.1925	1.41636	-16.7629	154.093	1.41636	-12.8064	100.997	1.41636	-43.2971	61.6442	1.41636	-19.3485	35.3357	1.41636	-5.97075	96.7154	1.41636	-39.9051	-18.0529	1.41636	-38.9003	45.3291	1.41636	-19.6688	43.9333	1.41636	-20.5981	39.6373	1.41636
-22.6386	49.3891	1.42136	-37.8123	13.6571	1.42136	-57.0387	56.1357	1.42136	-46.5911	51.6283	1.42136	-25.3327	117.298	1.42136	-9.27716	86.9742	1.42136	-20.2058	137.909	1.42136	-2.70945	113.779	1.42136	-44.5326	90.1549	1.42136	-18.4459	32.7365	1.42136	-2.44204	84.9786	1.42136	-36.8571	-52.6738	1.42136	-39.0216	39.1121	1.42136	-20.4636	45.1124	1.42136	-21.4823	30.8746	1.42136
-20.7616	63.9392	1.42637	-36.2461	30.7255	1.42637	-56.24	58.2526	1.42637	-45.2204	47.877	1.42637	-23.364	103.15	1.42637	-15.6587	60.4996	1.42637	-24.1783	153.262	1.42637	-10.8057	124.792	1.42637	-47.3595	136.914	1.42637	-21.2179	54.2536	1.42637	0.476655	148.62	1.42637	-35.413	20.1051	1.42637	-37.2706	48.4376	1.42637	-20.4695	41.4948	1.42637	-23.498	28.5164	1.42637
-19.7561	77.5513	1.43137	-37.2546	14.8629	1.43137	-53.8515	66.1304	1.43137	-45.8536	55.6743	1.43137	-31.5606	128.204	1.43137	-18.2824	110.608	1.43137	-11.0065	113.525	1.43137	-14.77	151.346	1.43137	-41.6503	130.322	1.43137	-18.1646	-1.24086	1.43137	-3.07369	158.722	1.43137	-35.9146	10.6728	1.43137	-36.8547	56.0212	1.43137	-20.213	41.602	1.43137	-21.8297	36.1537	1.43137
-21.2413	58.0977	1.43638	-40.119	12.6925	1.43638	-56.8007	60.5838	1.43638	-40.099	24.1634	1.43638	-27.3267	62.9026	1.43638	-13.897	56.8822	1.43638	-12.5621	180.192	1.43638	-16.2322	122.836	1.43638	-47.1727	153.688	1.43638	-17.3572	61.9173	1.43638	8.09178	151.487	1.43638	-35.45	-40.1867	1.43638	-38.4487	48.9199	1.43638	-19.1582	49.6948	1.43638	-20.8269	41.8347	1.43638
-22.5146	55.5253	1.44138	-39.2421	27.135	1.44138	-57.408	56.3769	1.44138	-48.4944	42.1696	1.44138	-25.4543	69.4676	1.44138	-16.5242	36.0348	1.44138	-13.4791	84.6129	1.44138	-9.89516	112.332	1.44138	-53.5571	24.3445	1.44138	-21.5651	32.5757	1.44138	6.35387	127.933	1.44138	-40.1641	29.3499	1.44138	-38.7732	42.8369	1.44138	-19.5332	53.3392	1.44138	-21.289	41.2184	1.44138
-20.9773	72.1118	1.44639	-36.9265	23.0889	1.44639	-55.842	58.0382	1.44639	-41.3957	29.442	1.44639	-23.6246	52.3182	1.44639	-18.3369	93.2713	1.44639	-21.4768	134.131	1.44639	-15.9584	99.8185	1.44639	-75.8276	84.4206	1.44639	-26.2301	48.8409	1.44639	1.52229	49.5538	1.44639	-33.6112	-34.3183	1.44639	-37.862	50.6081	1.44639	-19.2094	49.0784	1.44639	-21.8882	34.9478	1.44639
-19.5154	73.8535	1.45139	-37.5572	30.5112	1.45139	-55.0248	65.1926	1.45139	-45.9272	41.6069	1.45139	-28.0504	83.5354	1.45139	-14.4476	149.275	1.45139	-15.0891	135.953	1.45139	-21.433	180.58	1.45139	-41.2564	82.5181	1.45139	-29.918	43.2941	1.45139	-3.67508	11.2619	1.45139	-38.4164	-43.831	1.45139	-37.6751	53.2075	1.45139	-19.1987	49.3196	1.45139	-20.9791	35.0014	1.45139
-20.6965	60.5361	1.4564	-38.8223	11.2992	1.4564	-56.2472	57.1004	1.4564	-49.3684	4.01349	1.4564	-34.745	72.8707	1.4564	-10.3154	88.7428	1.4564	-22.5597	126.065	1.4564	-12.8061	131.116	1.4564	-48.5933	96.961	1.4564	-23.2685	29.6549	1.4564	-1.68467	36.5576	1.4564	-41.4748	-26.5742	1.4564	-39.937	42.7297	1.4564	-18.794	52.8569	1.4564	-21.0705	44.1929	1.4564
-22.0475	59.7322	1.4614	-38.7677	23.2229	1.4614	-58.1442	54.0993	1.4614	-51.2584	30.1387	1.4614	-32.9367	76.6489	1.4614	-4.53641	75.0232	1.4614	-24.9013	105.862	1.4614	-8.7067	88.6447	1.4614	-53.6601	35.2235	1.4614	-15.1908	2.37659	1.4614	-9.27322	73.6705	1.4614	-41.5268	-24.4305	1.4614	-39.8661	45.3023	1.4614	-19.3209	49.132	1.4614	-21.7937	38.5118	1.4614
-20.6267	63.4032	1.46641	-37.1694	35.7898	1.46641	-56.6819	53.2686	1.46641	-49.3718	29.9243	1.46641	-28.8507	95.0576	1.46641	-15.7102	55.8639	1.46641	-25.0286	125.208	1.46641	-8.20955	164.53	1.46641	-44.8685	90.0477	1.46641	-18.3863	72.9573	1.46641	-9.36786	32.6186	1.46641	-40.0516	0.302582	1.46641	-38.7815	52.1088	1.46641	-20.16	48.7301	1.46641	-22.3061	34.0903	1.46641
-19.5676	69.7806	1.47141	-38.0262	12.4513	1.47141	-54.743	71.7039	1.47141	-41.4796	11.9448	1.47141	-28.1427	131.688	1.47141	-12.121	37.9909	1.47141	-27.0554	159.291	1.47141	-5.11803	130.714	1.47141	-37.5026	89.5118	1.47141	-17.326	14.4884	1.47141	-12.2721	51.1884	1.47141	-42.1062	-23.3586	1.47141	-38.0617	52.4304	1.47141	-20.4315	35.8405	1.47141	-22.0456	40.3073	1.47141
-21.1049	60.3753	1.47642	-40.2286	26.0096	1.47642	-57.2338	63.4509	1.47642	-45.1905	47.609	1.47642	-28.3953	98.4607	1.47642	-19.6332	112.672	1.47642	-23.6042	141.848	1.47642	-10.4726	102.552	1.47642	-48.0448	76.4086	1.47642	-25.188	92.17	1.47642	-0.637644	132.622	1.47642	-32.5038	15.3889	1.47642	-38.8823	45.731	1.47642	-19.2955	37.1804	1.47642	-21.3663	38.753	1.47642
-22.7491	53.9444	1.48142	-39.3467	23.6248	1.48142	-58.4539	48.2579	1.48142	-47.8491	87.8284	1.48142	-22.1403	102.721	1.48142	-21.5247	67.3327	1.48142	-12.7975	150.368	1.48142	-18.1546	109.384	1.48142	-49.4481	50.3095	1.48142	-28.0796	46.6436	1.48142	-0.54801	128.469	1.48142	-42.1032	49.2864	1.48142	-39.7956	39.648	1.48142	-20.0022	40.6373	1.48142	-22.1521	42.2099	1.48142
-21.7392	60.6701	1.48643	-37.3036	36.4328	1.48643	-56.9555	65.0318	1.48643	-40.1641	31.666	1.48643	-21.5395	78.8997	1.48643	-14.7857	13.794	1.48643	-28.9665	152.083	1.48643	-13.72	77.0155	1.48643	-46.3774	98.0328	1.48643	-18.4725	8.91482	1.48643	3.41512	133.694	1.48643	-33.3473	21.4181	1.48643	-38.809	46.8297	1.48643	-21.3153	40.6908	1.48643	-22.1314	38.1903	1.48643
-20.9363	69.9414	1.49143	-38.9734	20.7042	1.49143	-54.7796	69.587	1.49143	-42.5802	-7.24042	1.49143	-33.4383	40.4745	1.49143	-14.8023	60.6336	1.49143	-13.1942	144.527	1.49143	-12.6477	87.7873	1.49143	-52.3227	29.7304	1.49143	-18.5409	-34.8698	1.49143	5.84079	171.102	1.49143	-38.0241	-14.3818	1.49143	-38.2852	49.965	1.49143	-21.8312	36.5105	1.49143	-22.1743	40.4144	1.49143
-21.9424	59.9466	1.49643	-40.5681	27.2958	1.49643	-55.2455	53.2686	1.49643	-49.5529	31.1301	1.49643	-33.2706	129.571	1.49643	-17.6264	99.6488	1.49643	-9.60288	160.845	1.49643	-14.6776	101.078	1.49643	-60.1658	53.3911	1.49643	-24.298	50.6362	1.49643	9.89524	127.612	1.49643	-41.3882	-72.3423	1.49643	-39.9051	44.3912	1.49643	-20.8611	41.2804	1.49643	-21.4809	42.7994	1.49643
-23.0578	51.3452	1.50144	-38.9769	22.0707	1.50144	-59.045	44.3458	1.50144	-49.9302	53.6647	1.50144	-38.7116	103.096	1.50144	-13.8215	88.5016	1.50144	-13.7744	100.02	1.50144	-19.6425	111.608	1.50144	-63.4058	63.895	1.50144	-25.0851	27.4844	1.50144	0.018252	114.99	1.50144	-42.6744	-63.5799	1.50144	-39.849	37.9598	1.50144	-20.0114	46.6935	1.50144	-22.2848	41.3524	1.50144
-21.1191	56.8919	1.50645	-38.3079	35.3075	1.50645	-56.5846	56.9932	1.50645	-47.5939	42.1428	1.50645	-24.4829	116.95	1.50645	-14.4937	99.1933	1.50645	-10.9037	58.434	1.50645	-14.6046	167.531	1.50645	-57.9248	75.1492	1.50645	-22.2622	5.94046	1.50645	-5.28712	38.0314	1.50645	-39.7398	-18.4817	1.50645	-37.6534	51.6264	1.50645	-19.9552	45.0588	1.50645	-22.1141	39.289	1.50645
-18.981	65.9488	1.51145	-38.509	22.5798	1.51145	-54.225	61.468	1.51145	-55.3342	49.2971	1.51145	-27.6621	91.1186	1.51145	-12.8823	16.688	1.51145	-25.8334	105.915	1.51145	-4.96768	152.579	1.51145	-42.9362	138.494	1.51145	-29.7736	-14.1029	1.51145	-11.9855	-0.072904	1.51145	-36.2308	26.6702	1.51145	-37.6378	53.5023	1.51145	-21.3924	43.6386	1.51145	-21.8788	36.368	1.51145
-21.1795	55.5521	1.51645	-40.0208	25.0182	1.51645	-57.2498	54.6888	1.51645	-48.0746	72.7964	1.51645	-21.1245	85.3843	1.51645	-11.8729	58.9991	1.51645	-22.927	76.9495	1.51645	-16.3102	171.363	1.51645	-40.852	153.688	1.51645	-21.8161	-3.6793	1.51645	-7.46506	12.441	1.51645	-32.1289	11.7982	1.51645	-39.8337	48.0892	1.51645	-18.8225	42.2183	1.51645	-21.2422	39.289	1.51645
-23.6647	50.0322	1.52146	-39.6332	25.6613	1.52146	-59.5836	44.8013	1.52146	-44.6613	44.8223	1.52146	-27.9904	134.849	1.52146	-18.1756	29.2821	1.52146	-24.7585	132.335	1.52146	-11.6839	127.873	1.52146	-38.5621	114.887	1.52146	-24.7719	63.7126	1.52146	-3.54209	60.1384	1.52146	-37.9209	19.0065	1.52146	-40.4308	39.2729	1.52146	-19.6901	42.9954	1.52146	-22.5241	35.6177	1.52146
-23.1959	51.5328	1.52646	-38.4314	34.2892	1.52646	-57.8838	52.304	1.52646	-42.9218	61.7568	1.52646	-25.8556	62.4203	1.52646	-19.2929	75.1035	1.52646	-26.2677	65.106	1.52646	-9.33304	130.794	1.52646	-48.1065	116.468	1.52646	-22.341	35.952	1.52646	1.99322	110.649	1.52646	-36.3994	10.3512	1.52646	-39.002	47.6872	1.52646	-21.0259	36.9392	1.52646	-23.4838	34.0367	1.52646
-21.1468	56.5971	1.53147	-39.3981	31.6097	1.53147	-55.8334	61.0661	1.53147	-39.0412	43.429	1.53147	-30.0527	62.983	1.53147	-12.6173	98.309	1.53147	-30.654	83.8894	1.53147	-9.70925	171.604	1.53147	-47.989	132.439	1.53147	-21.3224	34.7997	1.53147	-4.44754	121.314	1.53147	-34.5895	16.2732	1.53147	-39.2008	51.3049	1.53147	-21.5009	32.4373	1.53147	-22.8895	36.6628	1.53147
-22.7427	53.9176	1.53647	-40.579	20.1683	1.53647	-57.6054	57.2611	1.53647	-47.8756	39.7849	1.53647	-31.4595	110.117	1.53647	-16.9542	67.2791	1.53647	-22.3264	80.6204	1.53647	-18.4964	125.087	1.53647	-57.7691	84.7421	1.53647	-16.601	-12.6292	1.53647	0.555085	119.01	1.53647	-47.2222	37.6567	1.53647	-41.3238	40.8271	1.53647	-19.6662	33.3752	1.53647	-21.585	33.5275	1.53647
-23.8888	47.5402	1.54148	-40.1457	27.7245	1.54148	-58.8221	45.0692	1.54148	-47.456	34.0507	1.54148	-26.0961	89.0821	1.54148	-12.8726	67.5738	1.54148	-18.2758	128.852	1.54148	-20.3515	135.081	1.54148	-59.2744	50.4971	1.54148	-23.4231	14.1132	1.54148	2.71437	80.2356	1.54148	-42.4675	21.4181	1.54148	-40.8722	41.899	1.54148	-21.1413	31.4726	1.54148	-23.456	35.3765	1.54148
-22.2659	54.3731	1.54648	-37.7829	29.3054	1.54648	-56.9051	57.154	1.54648	-46.4226	41.3122	1.54648	-34.2942	84.9556	1.54648	-17.8411	99.4077	1.54648	-19.1267	141.044	1.54648	-10.4643	113.94	1.54648	-48.3228	92.6737	1.54648	-23.648	72.9841	1.54648	-2.18492	72.5451	1.54648	-41.4376	19.5692	1.54648	-38.7972	57.7898	1.54648	-20.7863	26.381	1.54648	-24.5481	32.6968	1.54648
-19.9452	59.7322	1.55149	-39.0855	30.4576	1.55149	-55.3746	65.1122	1.55149	-48.2135	72.2605	1.55149	-30.5197	59.8211	1.55149	-11.7222	37.4014	1.55149	-17.5983	132.362	1.55149	-9.47478	73.6124	1.55149	-57.6355	94.7905	1.55149	-16.7787	33.9155	1.55149	0.402641	32.8597	1.55149	-39.1446	0.784917	1.55149	-38.2092	58.9689	1.55149	-22.3317	29.6503	1.55149	-22.325	38.9406	1.55149
-22.1463	60.2146	1.55649	-41.1989	10.0398	1.55649	-58.0916	52.6523	1.55649	-48.0417	16.5268	1.55649	-31.1206	95.9151	1.55649	-13.9115	105.732	1.55649	-18.6089	129.173	1.55649	-18.4701	107.67	1.55649	-47.2567	20.593	1.55649	-32.6129	39.0335	1.55649	-7.61824	6.59937	1.55649	-40.0394	-5.67301	1.55649	-40.4007	44.9003	1.55649	-22.0886	35.7601	1.55649	-21.4074	39.7713	1.55649
-23.958	51.8275	1.5615	-40.902	39.8358	1.5615	-59.5447	54.3137	1.5615	-47.2077	23.815	1.5615	-32.7584	114.592	1.5615	-16.1341	39.3039	1.5615	-15.2303	66.419	1.5615	-22.7329	110.885	1.5615	-46.1604	60.0364	1.5615	-30.3845	26.3054	1.5615	-5.18037	80.8787	1.5615	-34.6255	44.6774	1.5615	-41.1566	47.9016	1.5615	-21.1054	28.1765	1.5615	-22.3245	35.7517	1.5615
-22.3457	56.7043	1.5665	-38.3022	22.6066	1.5665	-57.6807	61.8164	1.5665	-52.6319	21.0015	1.5665	-25.6228	132.089	1.5665	-26.7161	81.5614	1.5665	-16.2282	148.466	1.5665	-9.0459	108.607	1.5665	-47.1707	75.1492	1.5665	-19.8907	-13.835	1.5665	-1.03955	24.8744	1.5665	-36.7942	1.99075	1.5665	-39.3901	53.1539	1.5665	-20.9373	29.6503	1.5665	-22.5033	29.5615	1.5665
-20.287	62.0903	1.57151	-39.1224	18.5338	1.57151	-55.6643	68.5956	1.57151	-49.105	-12.8674	1.57151	-26.2748	128.767	1.57151	-18.698	78.3191	1.57151	-26.5103	125.958	1.57151	-2.56125	119.862	1.57151	-52.9043	81.1515	1.57151	-29.0097	77.1374	1.57151	-1.05824	1.56167	1.57151	-35.224	15.7373	1.57151	-38.733	53.7702	1.57151	-22.0399	29.436	1.57151	-22.7579	35.0818	1.57151
-22.3992	56.5168	1.57651	-40.5118	34.5036	1.57651	-57.8556	54.7692	1.57651	-49.3972	32.6574	1.57651	-23.6829	107.33	1.57651	-13.7938	60.5532	1.57651	-12.8643	104.575	1.57651	-11.1981	115.896	1.57651	-43.4799	40.1272	1.57651	-18.0309	-18.9798	1.57651	-6.8296	54.136	1.57651	-46.3992	-5.61942	1.57651	-40.7394	45.3559	1.57651	-21.0132	35.7333	1.57651	-23.2135	32.1609	1.57651
-24.8478	44.941	1.58152	-39.607	17.2476	1.58152	-59.2655	50.5355	1.58152	-44.0708	12.7755	1.58152	-32.7718	96.7457	1.58152	-19.0551	61.5715	1.58152	-29.2391	57.9249	1.58152	-9.83826	93.6555	1.58152	-54.2753	51.8905	1.58152	-25.1513	79.1204	1.58152	-6.55435	61.8265	1.58152	-41.5212	-3.44891	1.58152	-41.2809	44.0964	1.58152	-20.802	34.0719	1.58152	-23.5776	29.9903	1.58152
-23.3215	54.3195	1.58652	-38.6757	26.5187	1.58652	-58.5948	58.1722	1.58652	-43.8713	5.75517	1.58652	-31.1506	80.4003	1.58652	-14.0906	97.264	1.58652	-26.8249	81.3707	1.58652	-11.8375	97.8624	1.58652	-63.9203	60.1704	1.58652	-23.612	52.3511	1.58652	-1.02579	67.427	1.58652	-39.623	-56.8273	1.58652	-39.421	53.7434	1.58652	-21.626	31.2314	1.58652	-23.5201	27.8465	1.58652
-21.4066	66.1096	1.59153	-39.7986	27.5905	1.59153	-56.1003	63.6117	1.59153	-42.8778	23.5739	1.59153	-28.3697	99.2914	1.59153	-14.1732	112.323	1.59153	-26.8261	141.982	1.59153	-15.665	87.037	1.59153	-56.9656	48.1927	1.59153	-15.8036	54.6288	1.59153	0.032226	66.2479	1.59153	-39.8624	-52.4327	1.59153	-39.5575	52.2696	1.59153	-21.9955	29.1948	1.59153	-23.6058	30.9282	1.59153
-23.1208	60.8845	1.59653	-41.4293	16.6046	1.59653	-58.2719	54.528	1.59653	-48.1726	8.43467	1.59653	-25.4664	87.662	1.59653	-14.7089	57.7128	1.59653	-25.4287	110.497	1.59653	-28.6798	102.793	1.59653	-50.4361	94.9245	1.59653	-19.7603	-23.1332	1.59653	-2.59608	27.7952	1.59653	-38.2389	4.05407	1.59653	-40.8889	46.4814	1.59653	-21.4222	37.8235	1.59653	-22.3728	31.8661	1.59653
-24.5196	53.1941	1.60154	-40.9017	32.494	1.60154	-59.8681	49.5173	1.60154	-50.5997	-6.89209	1.60154	-29.3331	139.003	1.60154	-18.8198	92.8962	1.60154	-23.9066	111.783	1.60154	-16.0342	131.464	1.60154	-48.158	92.5129	1.60154	-16.1358	56.5581	1.60154	-3.01169	59.1469	1.60154	-47.1733	39.2913	1.60154	-40.7753	42.9441	1.60154	-21.2715	39.5654	1.60154	-23.2061	28.9184	1.60154
-22.7065	57.2134	1.60654	-39.8991	22.4459	1.60654	-57.691	52.3308	1.60654	-52.0768	61.7032	1.60654	-33.4069	82.1152	1.60654	-17.3084	43.886	1.60654	-11.0793	130.165	1.60654	-9.5622	107.348	1.60654	-43.0791	92.4593	1.60654	-28.2381	7.0391	1.60654	-1.52966	57.0032	1.60654	-42.4845	3.8665	1.60654	-39.1893	54.4938	1.60654	-21.2796	38.7614	1.60654	-24.5453	24.4432	1.60654
-20.4239	69.8878	1.61155	-39.6944	27.9388	1.61155	-56.8425	59.6459	1.61155	-48.8696	40.5351	1.61155	-32.1969	71.3969	1.61155	-8.60895	63.3936	1.61155	-22.362	123.466	1.61155	-14.6659	107.723	1.61155	-49.5493	46.9333	1.61155	-32.2544	0.956407	1.61155	-8.11137	26.6966	1.61155	-35.3138	16.702	1.61155	-39.5208	53.0467	1.61155	-21.1526	31.2582	1.61155	-23.3968	34.519	1.61155
-22.6622	58.4996	1.61655	-40.8722	18.0783	1.61655	-57.9482	52.7863	1.61655	-47.6173	22.636	1.61655	-31.8139	120.246	1.61655	-13.6783	67.681	1.61655	-21.2401	111.89	1.61655	-17.3531	109.009	1.61655	-60.8258	119.711	1.61655	-32.0554	-3.78648	1.61655	-2.00012	21.5785	1.61655	-31.4176	-32.121	1.61655	-41.8568	40.1304	1.61655	-21.2768	31.151	1.61655	-23.4126	32.9112	1.61655
-24.5901	47.0043	1.62156	-41.184	29.4661	1.62156	-60.3952	46.8377	1.62156	-50.1918	31.2105	1.62156	-32.99	65.6358	1.62156	-20.5432	61.8395	1.62156	-15.7552	122.957	1.62156	-14.7606	118.066	1.62156	-51.5945	101.731	1.62156	-26.8729	52.2707	1.62156	-1.48181	5.25956	1.62156	-41.5788	-4.94951	1.62156	-42.1142	37.6918	1.62156	-21.9528	25.8451	1.62156	-23.9546	31.0622	1.62156
-23.712	54.8554	1.62656	-39.0676	12.8533	1.62656	-58.6134	50.9642	1.62656	-44.3747	36.6231	1.62656	-29.7209	89.6448	1.62656	-17.6151	77.274	1.62656	-19.0729	78.2624	1.62656	-11.8019	95.9331	1.62656	-42.5497	126.222	1.62656	-24.073	4.68105	1.62656	-3.05478	90.7398	1.62656	-39.0848	25.4644	1.62656	-40.6588	49.5898	1.62656	-22.9403	29.0608	1.62656	-24.5424	28.1681	1.62656
-21.8746	67.2082	1.63156	-40.8761	40.4789	1.63156	-56.5484	65.8893	1.63156	-42.691	52.968	1.63156	-27.862	83.0799	1.63156	-15.365	82.6601	1.63156	-28.4553	128.932	1.63156	-17.9838	115.226	1.63156	-55.9789	108.617	1.63156	-16.5495	-4.83153	1.63156	-0.838517	63.8363	1.63156	-36.8988	-63.044	1.63156	-39.5397	50.3938	1.63156	-23.3287	24.8536	1.63156	-23.4677	30.6602	1.63156
-24.222	56.2488	1.63657	-41.7089	5.64541	1.63657	-57.9469	52.9739	1.63657	-47.5584	29.6028	1.63657	-29.7066	127.507	1.63657	-18.9943	31.5598	1.63657	-21.1504	111.89	1.63657	-15.2106	106.946	1.63657	-51.2205	92.4861	1.63657	-27.6516	64.7577	1.63657	-10.1717	30.6624	1.63657	-38.5898	13.7276	1.63657	-41.1928	40.6931	1.63657	-21.7879	28.3641	1.63657	-22.7721	35.2158	1.63657
-24.9173	43.9764	1.64157	-41.5245	31.7705	1.64157	-60.1523	45.2836	1.64157	-52.6075	50.8244	1.64157	-31.273	130.267	1.64157	-15.4599	2.88796	1.64157	-31.9152	142.115	1.64157	-6.45751	109.331	1.64157	-52.3359	76.2479	1.64157	-25.8277	36.4075	1.64157	-6.36907	5.79548	1.64157	-41.2525	-55.3535	1.64157	-41.4349	35.7892	1.64157	-21.7547	35.6261	1.64157	-23.5129	32.2948	1.64157
-22.8885	57.535	1.64658	-39.4237	11.6475	1.64658	-58.3327	50.2675	1.64658	-51.2194	49.0024	1.64658	-28.5382	113.788	1.64658	-19.2473	83.9463	1.64658	-17.0935	108.086	1.64658	-5.33947	87.6265	1.64658	-43.7423	96.693	1.64658	-24.9082	8.88802	1.64658	-4.76293	71.9288	1.64658	-49.335	-49.753	1.64658	-40.0371	49.831	1.64658	-21.6131	32.5176	1.64658	-25.0274	23.7465	1.64658
-21.5376	58.8212	1.65158	-40.5793	31.4222	1.65158	-57.8612	60.7981	1.65158	-41.7513	42.6519	1.65158	-34.0722	111.189	1.65158	-20.4865	90.2702	1.65158	-12.4595	133.889	1.65158	-14.9599	76.3724	1.65158	-58.4008	70.2992	1.65158	-21.0927	65.24	1.65158	-6.04258	90.0431	1.65158	-44.8466	-36.0869	1.65158	-39.8531	52.7787	1.65158	-22.4726	26.5954	1.65158	-23.5799	23.5321	1.65158
-23.5661	54.3463	1.65659	-42.7897	26.7331	1.65659	-59.4571	48.5258	1.65659	-47.4629	4.95132	1.65659	-31.3624	153.767	1.65659	-16.1157	104.981	1.65659	-23.5054	106.799	1.65659	-19.4031	149.578	1.65659	-59.2587	37.5012	1.65659	-20.9044	14.5688	1.65659	-5.49319	108.452	1.65659	-44.923	21.1234	1.65659	-41.5724	36.1912	1.65659	-22.1033	37.9575	1.65659	-23.033	28.1145	1.65659
-25.9626	43.9764	1.66159	-41.6395	14.5145	1.66159	-60.9993	41.2911	1.66159	-50.3604	23.4667	1.66159	-27.2809	77.292	1.66159	-12.6716	54.3901	1.66159	-24.5146	79.5218	1.66159	-17.4614	84.4914	1.66159	-46.9951	44.1197	1.66159	-29.9448	28.0204	1.66159	-3.31698	107.97	1.66159	-35.9755	-50.2354	1.66159	-42.1613	31.85	1.66159	-22.0662	30.2935	1.66159	-24.5988	22.8086	1.66159
-24.3467	50.1394	1.6666	-39.5022	13.1748	1.6666	-59.2983	45.364	1.6666	-50.6576	-2.81924	1.6666	-25.8972	100.229	1.6666	-19.4501	72.9599	1.6666	-31.7151	116.071	1.6666	-24.5783	86.903	1.6666	-67.4894	69.147	1.6666	-17.4617	25.8499	1.6666	-0.636259	127.29	1.6666	-34.9842	36.8796	1.6666	-40.6123	45.8382	1.6666	-22.8537	28.9	1.6666	-25.0621	17.7171	1.6666
-22.3613	64.7698	1.6716	-40.7556	30.136	1.6716	-56.919	52.8935	1.6716	-51.6168	71.8854	1.6716	-28.6915	68.2082	1.6716	-18.7527	76.8453	1.6716	-27.3986	171.59	1.6716	-17.7403	136.93	1.6716	-48.6575	113.333	1.6716	-22.625	9.12918	1.6716	-6.22542	115.928	1.6716	-37.9225	38.0051	1.6716	-40.0785	44.9003	1.6716	-23.4935	25.2824	1.6716	-24.0926	25.6759	1.6716
-24.3938	53.5157	1.67661	-42.0233	23.2497	1.67661	-58.888	42.9524	1.67661	-50.8433	43.1343	1.67661	-28.9819	65.3142	1.67661	-13.1398	64.5995	1.67661	-18.4817	130.406	1.67661	-17.0892	146.202	1.67661	-50.1388	88.3863	1.67661	-27.2821	-19.221	1.67661	-6.12512	149.638	1.67661	-44.9775	-36.6228	1.67661	-42.8123	38.3082	1.67661	-23.2266	35.4118	1.67661	-24.1748	25.2203	1.67661
-24.3708	44.1908	1.68161	-40.7982	20.8918	1.68161	-59.5858	41.5055	1.68161	-45.0258	10.7122	1.68161	-35.4724	84.9288	1.68161	-20.5364	100.721	1.68161	-21.8578	121.403	1.68161	-10.6127	79.3467	1.68161	-46.5109	92.3253	1.68161	-28.967	47.2331	1.68161	4.10877	124.369	1.68161	-38.9943	44.5434	1.68161	-42.4181	36.9415	1.68161	-21.7388	40.8784	1.68161	-24.7104	27.6321	1.68161
-23.5346	55.2038	1.68662	-39.374	34.7716	1.68662	-58.7967	45.23	1.68662	-45.8982	4.28144	1.68662	-34.9222	78.5246	1.68662	-21.1304	112.618	1.68662	-19.1204	111.89	1.68662	-11.4719	51.0506	1.68662	-41.5635	94.9513	1.68662	-31.9018	39.2479	1.68662	-8.0222	83.7995	1.68662	-40.6576	-32.6569	1.68662	-40.19	52.2428	1.68662	-22.7364	35.6529	1.68662	-25.4392	23.3177	1.68662
-22.2001	65.0646	1.69162	-41.6469	24.1072	1.69162	-57.3135	57.5559	1.69162	-49.9785	63.1234	1.69162	-38.9638	114.672	1.69162	-14.6905	61.3839	1.69162	-24.0049	120.224	1.69162	-9.21243	89.0199	1.69162	-53.588	117.567	1.69162	-25.2675	27.6184	1.69162	-3.10812	115.875	1.69162	-46.9284	-10.9519	1.69162	-40.6667	44.418	1.69162	-24.0964	29.4627	1.69162	-24.6202	24.8184	1.69162
-24.381	50.3538	1.69663	-42.3619	11.2992	1.69663	-59.4754	47.8292	1.69663	-53.34	14.3028	1.69663	-33.8196	102.426	1.69663	-16.9155	95.5222	1.69663	-15.8159	89.8648	1.69663	-12.8912	141.753	1.69663	-55.552	56.7137	1.69663	-16.7494	23.2507	1.69663	-3.25332	41.3542	1.69663	-37.6688	-11.0055	1.69663	-42.3885	33.4311	1.69663	-21.7092	40.3425	1.69663	-22.9207	29.5883	1.69663
-26.5709	50.1394	1.70163	-42.2284	18.7482	1.70163	-61.2581	37.7005	1.70163	-46.9996	35.4709	1.70163	-25.25	61.9915	1.70163	-20.7361	81.9098	1.70163	-22.521	68.5358	1.70163	-18.6068	61.5544	1.70163	-60.3717	12.0184	1.70163	-19.0192	18.9901	1.70163	-2.17345	70.6961	1.70163	-35.7981	53.0915	1.70163	-43.0759	33.833	1.70163	-21.6399	36.3497	1.70163	-24.296	28.4092	1.70163
-24.6755	55.311	1.70664	-41.0122	39.2463	1.70664	-60.2201	43.006	1.70664	-49.8802	54.013	1.70664	-25.0898	103.043	1.70664	-16.2915	63.742	1.70664	-19.3022	84.4789	1.70664	-18.2293	117.986	1.70664	-54.3774	84.6885	1.70664	-21.214	41.6327	1.70664	-5.51658	41.7561	1.70664	-39.3874	30.1805	1.70664	-41.1786	42.167	1.70664	-23.4005	31.4458	1.70664	-24.4758	25.6491	1.70664
-23.0178	62.6262	1.71164	-42.3421	11.2188	1.71164	-58.1509	50.2675	1.71164	-54.4727	7.52364	1.71164	-32.8986	111.644	1.71164	-15.8212	108.224	1.71164	-21.1714	143.268	1.71164	-22.0832	81.1152	1.71164	-48.693	51.8905	1.71164	-25.7764	45.5985	1.71164	-9.03072	65.7388	1.71164	-42.3399	13.1916	1.71164	-40.4227	48.7859	1.71164	-24.2462	29.7307	1.71164	-24.961	25.7563	1.71164
-24.9866	56.1684	1.71665	-42.3021	0.76873	1.71665	-60.5032	36.066	1.71665	-52.7873	49.8062	1.71665	-25.3291	131.071	1.71665	-15.558	81.9902	1.71665	-31.3602	128.021	1.71665	-18.9567	119.218	1.71665	-59.263	94.6298	1.71665	-28.7939	25.7963	1.71665	-7.11306	42.426	1.71665	-46.8736	-9.55848	1.71665	-42.4232	40.5859	1.71665	-22.1323	29.8379	1.71665	-24.9376	23.2105	1.71665
-25.5234	48.3709	1.72165	-41.1614	30.2432	1.72165	-60.8891	42.3093	1.72165	-44.3621	26.95	1.72165	-34.3371	98.7554	1.72165	-20.717	102.57	1.72165	-20.0982	120.76	1.72165	-14.2712	158.849	1.72165	-45.0235	40.8506	1.72165	-32.7069	24.912	1.72165	-3.25048	83.21	1.72165	-41.723	-49.6458	1.72165	-42.648	35.6552	1.72165	-22.0093	32.9464	1.72165	-25.5616	20.4504	1.72165
-23.2359	55.0966	1.72666	-39.5955	34.1285	1.72666	-59.6496	41.2375	1.72666	-48.1523	43.7237	1.72666	-34.9093	65.0195	1.72666	-16.7475	44.0736	1.72666	-29.2698	137.775	1.72666	-12.908	130.258	1.72666	-46.6746	118.746	1.72666	-28.3667	27.5648	1.72666	-10.216	90.2842	1.72666	-50.3891	-35.4974	1.72666	-41.2013	49.0539	1.72666	-24.3213	31.6869	1.72666	-25.9885	24.7112	1.72666
-21.8084	64.9574	1.73166	-40.667	10.8436	1.73166	-57.4461	51.4198	1.73166	-45.1845	64.7043	1.73166	-37.7908	114.913	1.73166	-15.7272	79.1766	1.73166	-26.0352	128.102	1.73166	-5.13041	120.183	1.73166	-48.9467	82.2501	1.73166	-28.2447	66.3654	1.73166	3.26433	94.0357	1.73166	-40.9295	-8.21866	1.73166	-40.7971	57.1199	1.73166	-24.7347	22.6026	1.73166	-24.938	25.0328	1.73166
-24.3913	53.8908	1.73667	-44.449	31.1006	1.73667	-60.3958	46.3822	1.73667	-46.311	66.3388	1.73667	-29.7456	90.6631	1.73667	-14.5536	48.2806	1.73667	-21.7603	97.0459	1.73667	-20.7446	106.437	1.73667	-57.5131	63.4395	1.73667	-26.7344	31.1019	1.73667	-3.48865	83.8531	1.73667	-35.546	-2.69861	1.73667	-43.1835	40.5592	1.73667	-22.9185	38.3863	1.73667	-24.7157	21.5223	1.73667
-26.5927	49.6035	1.74167	-43.785	30.8595	1.74167	-61.0913	38.7991	1.74167	-49.145	45.1439	1.74167	-31.1675	111.055	1.74167	-18.6231	45.6278	1.74167	-16.477	68.8037	1.74167	-13.5332	132.107	1.74167	-52.5387	68.8254	1.74167	-27.5369	21.9645	1.74167	3.93718	85.5681	1.74167	-39.1636	8.63626	1.74167	-43.4369	35.8964	1.74167	-22.4916	30.5614	1.74167	-25.0312	23.4517	1.74167
-24.497	46.2808	1.74667	-40.5815	26.6259	1.74667	-59.992	45.2032	1.74667	-53.2077	18.2417	1.74667	-28.1995	128.606	1.74667	-23.7317	56.909	1.74667	-25.1794	102.994	1.74667	-16.9423	114.154	1.74667	-50.3151	151.464	1.74667	-17.3943	-5.76938	1.74667	-10.0721	23.8026	1.74667	-37.8522	10.244	1.74667	-41.9404	48.384	1.74667	-23.5836	30.1327	1.74667	-25.2369	22.889	1.74667
-23.2397	58.3657	1.75168	-42.0578	6.58324	1.75168	-57.742	59.9943	1.75168	-53.1473	61.7568	1.75168	-31.696	71.7452	1.75168	-21.5248	59.6422	1.75168	-25.452	108.916	1.75168	-23.4407	64.8503	1.75168	-56.0042	62.7696	1.75168	-17.943	36.4611	1.75168	-2.43813	32.7525	1.75168	-43.3867	-10.9519	1.75168	-41.0266	50.5545	1.75168	-24.5167	26.1131	1.75168	-25.1866	21.04	1.75168
-25.357	48.9336	1.75669	-43.0415	3.87695	1.75669	-60.5569	44.0778	1.75669	-49.4375	34.0775	1.75669	-29.0056	94.6021	1.75669	-18.3351	109.751	1.75669	-23.2979	95.7061	1.75669	-24.2996	81.6243	1.75669	-58.8532	48.0051	1.75669	-20.5944	47.9298	1.75669	-11.6248	35.057	1.75669	-37.9785	29.591	1.75669	-43.6083	37.2363	1.75669	-23.4337	33.7235	1.75669	-24.2108	24.4432	1.75669
-27.0925	41.0021	1.76169	-42.6326	27.5905	1.76169	-61.8514	39.4422	1.76169	-51.6221	13.097	1.76169	-36.8709	148.944	1.76169	-15.3691	102.409	1.76169	-28.0032	98.2785	1.76169	-12.1493	136.475	1.76169	-69.2597	86.0819	1.76169	-24.5867	0.018548	1.76169	-6.00776	26.911	1.76169	-50.7469	65.4714	1.76169	-43.7011	37.3971	1.76169	-23.0646	31.2314	1.76169	-26.1159	24.3092	1.76169
-25.1167	51.238	1.76669	-41.6083	53.5548	1.76669	-61.2333	50.9374	1.76669	-49.443	66.0976	1.76669	-26.489	89.0017	1.76669	-19.719	111.546	1.76669	-18.1405	133.675	1.76669	-13.2677	122.541	1.76669	-67.6219	78.9542	1.76669	-37.1212	44.9286	1.76669	-4.63172	7.8052	1.76669	-38.1305	39.0502	1.76669	-41.5633	48.8663	1.76669	-23.7854	32.5444	1.76669	-27.0242	18.5746	1.76669
-24.1471	59.3839	1.7717	-41.6588	29.9753	1.7717	-58.5989	54.4744	1.7717	-46.5331	25.1548	1.7717	-26.3797	78.3638	1.7717	-16.954	85.688	1.7717	-18.1369	106.022	1.7717	-9.0771	89.4218	1.7717	-54.3283	132.76	1.7717	-34.5612	16.6857	1.7717	-6.33427	45.186	1.7717	-47.5376	-8.19187	1.7717	-40.747	52.9931	1.7717	-24.6216	23.1654	1.7717	-26.258	22.0315	1.7717
-25.0994	51.9615	1.7767	-42.5372	13.148	1.7767	-59.8514	44.9621	1.7767	-47.5105	54.3614	1.7767	-34.0686	132.036	1.7767	-16.316	60.5532	1.7767	-29.9636	115.293	1.7767	-14.8784	84.9737	1.7767	-40.2278	138.253	1.7767	-32.0185	79.817	1.7767	-4.99327	47.2493	1.7767	-36.5394	-7.60235	1.7767	-42.9974	39.7552	1.7767	-22.9843	33.8307	1.7767	-24.8669	30.0171	1.7767
-26.6739	45.0482	1.78171	-42.3532	23.8928	1.78171	-61.4478	46.7306	1.78171	-53.308	27.6735	1.78171	-36.8553	105.133	1.78171	-24.3977	110.233	1.78171	-22.3683	54.8434	1.78171	-11.7375	124.792	1.78171	-40.4169	134.609	1.78171	-29.5948	61.1134	1.78171	-7.93622	54.1092	1.78171	-43.4169	-9.47809	1.78171	-43.6046	35.7088	1.78171	-23.1818	34.9294	1.78171	-24.9263	28.1681	1.78171
-24.6294	53.8908	1.78671	-40.9762	38.4961	1.78671	-60.4135	45.1764	1.78671	-50.8214	26.3338	1.78671	-31.8899	90.8239	1.78671	-18.0006	73.8173	1.78671	-24.6698	141.392	1.78671	-13.8005	86.3135	1.78671	-32.4936	77.0249	1.78671	-17.6042	22.9559	1.78671	-6.64607	67.2126	1.78671	-39.4194	-17.9993	1.78671	-42.3503	43.5337	1.78671	-24.4765	31.4993	1.78671	-24.9024	30.1243	1.78671
-23.1763	64.8502	1.79172	-42.3329	15.4792	1.79172	-58.358	64.8442	1.79172	-46.914	16.7679	1.79172	-31.6756	76.3273	1.79172	-21.2442	85.6076	1.79172	-28.6436	111.73	1.79172	-23.0688	101.962	1.79172	-55.9962	38.1979	1.79172	-18.1699	60.5775	1.79172	-5.76781	58.0751	1.79172	-47.4432	-16.8739	1.79172	-41.4049	45.5434	1.79172	-25.2055	22.9242	1.79172	-25.3971	27.2301	1.79172
-24.9844	50.8093	1.79672	-44.7669	11.4599	1.79672	-60.7767	50.2408	1.79672	-48.6407	27.9683	1.79672	-32.3639	88.8946	1.79672	-16.5623	30.3808	1.79672	-22.3991	112.051	1.79672	-18.778	121.282	1.79672	-59.3635	53.2571	1.79672	-23.9895	31.6914	1.79672	-3.54455	26.2946	1.79672	-44.2844	28.7871	1.79672	-43.7099	40.05	1.79672	-23.4837	29.6503	1.79672	-25.6099	24.9256	1.79672
-26.7539	45.2358	1.80173	-44.0308	32.6815	1.80173	-62.4605	38.2096	1.80173	-53.6055	12.963	1.80173	-33.0883	93.9858	1.80173	-13.8869	31.2919	1.80173	-16.5302	133.407	1.80173	-11.527	129.454	1.80173	-62.2259	67.4052	1.80173	-18.1619	28.1811	1.80173	-2.34407	37.3615	1.80173	-39.8908	26.7506	1.80173	-44.104	31.3409	1.80173	-23.3138	29.4627	1.80173	-26.7276	19.9145	1.80173
-25.8821	55.2574	1.80673	-42.9346	51.0361	1.80673	-60.6343	44.8549	1.80673	-55.146	30.9425	1.80673	-31.2165	93.2623	1.80673	-19.7158	28.6658	1.80673	-28.4408	102.217	1.80673	-21.192	152.016	1.80673	-51.9646	17.4847	1.80673	-27.0528	42.383	1.80673	-5.2603	72.7058	1.80673	-41.8444	-29.8165	1.80673	-42.6805	44.5519	1.80673	-24.2992	30.7758	1.80673	-26.5645	20.4236	1.80673
-24.4673	64.2071	1.81174	-42.2664	25.4469	1.81174	-59.2414	62.3523	1.81174	-48.1152	-2.60488	1.81174	-33.8099	124.908	1.81174	-20.1656	28.5586	1.81174	-20.6574	122.314	1.81174	-28.642	104.454	1.81174	-65.9481	93.2096	1.81174	-28.73	-2.44668	1.81174	-5.21315	41.8633	1.81174	-46.2287	10.1636	1.81174	-42.3968	48.1964	1.81174	-24.8571	30.3739	1.81174	-26.4913	20.3432	1.81174
-26.312	53.1137	1.81674	-42.559	12.8265	1.81674	-61.6822	48.901	1.81674	-50.967	10.6587	1.81674	-33.3707	130.16	1.81674	-21.601	80.034	1.81674	-24.0022	128.664	1.81674	-15.8185	154.776	1.81674	-55.6461	69.2809	1.81674	-36.2192	-27.3133	1.81674	-5.9937	9.35939	1.81674	-44.6348	-30.674	1.81674	-43.5132	39.7284	1.81674	-23.4893	31.9281	1.81674	-25.4878	22.3798	1.81674
-26.89	37.9206	1.82175	-42.7893	9.61107	1.82175	-63.0199	40.2461	1.82175	-48.5035	43.9917	1.82175	-32.8384	95.2452	1.82175	-17.1131	27.6744	1.82175	-38.9452	129.12	1.82175	-9.97073	110.617	1.82175	-45.3254	31.7937	1.82175	-32.0533	52.6459	1.82175	-6.34638	68.3916	1.82175	-50.1308	6.54614	1.82175	-44.1762	38.8977	1.82175	-23.6851	30.4543	1.82175	-25.6959	21.0132	1.82175
-25.7208	52.2027	1.82675	-41.7417	24.3483	1.82675	-60.2411	53.7777	1.82675	-46.9562	39.7045	1.82675	-32.2775	92.646	1.82675	-18.8554	64.0635	1.82675	-18.5828	131.103	1.82675	-9.54755	93.1732	1.82675	-50.2201	107.519	1.82675	-25.3369	44.5535	1.82675	-0.722278	-11.1398	1.82675	-37.4536	5.90302	1.82675	-41.8378	45.3023	1.82675	-25.0112	27.185	1.82675	-26.3959	22.5138	1.82675
-23.8693	61.34	1.83176	-43.5213	47.6064	1.83176	-58.0265	50.214	1.83176	-53.5197	8.70262	1.83176	-31.9153	131.5	1.83176	-17.1568	11.0608	1.83176	-24.6896	99.2163	1.83176	-10.769	117.53	1.83176	-56.0983	64.5917	1.83176	-18.6032	14.3008	1.83176	-13.4171	11.2351	1.83176	-37.4696	33.021	1.83176	-42.1907	47.714	1.83176	-25.7421	18.2347	1.83176	-26.5731	23.2641	1.83176
-26.434	46.1736	1.83676	-44.7231	30.9131	1.83676	-60.8274	39.2814	1.83676	-53.322	39.8117	1.83676	-28.8698	86.6437	1.83676	-20.9061	27.3796	1.83676	-15.7706	94.9291	1.83676	-17.3096	102.846	1.83676	-64.8159	86.1087	1.83676	-26.8435	79.2007	1.83676	-7.04129	-26.8156	1.83676	-36.5376	23.803	1.83676	-43.9764	37.9866	1.83676	-24.5396	29.3288	1.83676	-26.2882	24.6308	1.83676
-27.8095	41.3504	1.84177	-44.2463	16.149	1.84177	-63.3829	37.3254	1.84177	-50.3874	15.187	1.84177	-33.4673	107.25	1.84177	-17.4715	61.3303	1.84177	-26.4655	88.2839	1.84177	-25.3161	114.556	1.84177	-53.8571	39.4573	1.84177	-26.8603	23.1435	1.84177	-5.52291	-11.1934	1.84177	-47.129	21.4985	1.84177	-45.5543	33.8866	1.84177	-24.6492	29.7575	1.84177	-26.6213	22.0851	1.84177
-25.3172	53.7568	1.84677	-43.7512	41.6847	1.84677	-62.1887	41.0231	1.84677	-52.5086	20.9747	1.84677	-33.5653	89.3501	1.84677	-19.5065	61.0624	1.84677	-23.3418	107.684	1.84677	-20.6126	43.4943	1.84677	-45.9466	100.176	1.84677	-26.1375	14.1132	1.84677	-16.0714	66.0604	1.84677	-40.4219	-13.176	1.84677	-42.9394	45.8382	1.84677	-24.5108	24.0497	1.84677	-26.9753	19.7269	1.84677
-23.6421	60.5897	1.85178	-43.0872	39.4875	1.85178	-60.3713	54.3137	1.85178	-55.7891	21.3231	1.85178	-34.6008	91.2258	1.85178	-22.6851	43.1357	1.85178	-28.6063	114.356	1.85178	-24.6079	74.0948	1.85178	-55.705	114.941	1.85178	-29.0727	22.9827	1.85178	-13.158	26.2411	1.85178	-41.0213	9.70811	1.85178	-42.4685	46.8029	1.85178	-24.9324	20.7536	1.85178	-26.5853	22.8622	1.85178
-26.7096	49.8714	1.85678	-43.0195	12.7461	1.85678	-61.905	48.901	1.85678	-46.9063	40.0528	1.85678	-36.9098	37.5538	1.85678	-19.8285	56.8554	1.85678	-23.8108	130.486	1.85678	-12.3796	84.7862	1.85678	-57.9409	89.9941	1.85678	-30.5147	21.7501	1.85678	-3.46861	45.6416	1.85678	-39.6047	25.6788	1.85678	-44.1763	30.8853	1.85678	-24.3718	26.2739	1.85678	-26.2749	25.8903	1.85678
-27.9885	42.985	1.86179	-42.339	16.9529	1.86179	-62.3814	43.4079	1.86179	-44.9009	2.19143	1.86179	-35.4367	128.981	1.86179	-18.3039	41.7959	1.86179	-19.3161	119.956	1.86179	-25.4027	69.1376	1.86179	-51.1089	6.68606	1.86179	-21.9363	18.347	1.86179	4.49379	117.215	1.86179	-50.5838	-55.2999	1.86179	-44.5972	35.4141	1.86179	-25.2773	26.1131	1.86179	-27.3967	25.5687	1.86179
-26.5212	50.2466	1.86679	-41.5924	41.899	1.86679	-60.0427	47.5344	1.86679	-50.8278	46.1085	1.86679	-33.7016	118.558	1.86679	-18.7962	91.6904	1.86679	-29.1852	121.805	1.86679	-13.4463	137.493	1.86679	-53.0386	82.5717	1.86679	-27.5504	33.5939	1.86679	-2.15994	96.2866	1.86679	-46.7713	-42.518	1.86679	-42.4922	45.9454	1.86679	-25.0704	24.398	1.86679	-27.2818	21.7367	1.86679
-24.6723	59.2499	1.8718	-43.2099	26.7063	1.8718	-58.1785	46.3286	1.8718	-54.5001	12.2664	1.8718	-30.5981	89.0017	1.8718	-24.8994	79.6321	1.8718	-28.07	66.8209	1.8718	-18.8274	109.518	1.8718	-59.2513	94.1474	1.8718	-31.3664	56.3973	1.8718	-9.46626	91.4901	1.8718	-45.0218	15.8445	1.8718	-41.7253	46.6153	1.8718	-25.3274	18.1811	1.8718	-26.5458	18.521	1.8718
-26.1587	43.6817	1.8768	-45.1911	31.8777	1.8768	-61.634	36.0392	1.8768	-52.5115	-11.4204	1.8768	-29.6134	108.804	1.8768	-19.924	62.1878	1.8768	-23.1335	116.204	1.8768	-6.06701	108.875	1.8768	-63.1908	95.0585	1.8768	-29.9671	95.8411	1.8768	-7.55856	63.5415	1.8768	-45.1213	-53.96	1.8768	-44.9411	35.6284	1.8768	-25.0288	27.9085	1.8768	-25.8362	29.5079	1.8768
-27.8295	41.6988	1.8818	-44.7358	20.1951	1.8818	-63.5558	31.8859	1.8818	-51.3672	18.724	1.8818	-30.0384	160.761	1.8818	-17.2918	92.3871	1.8818	-25.7525	62.1317	1.8818	-12.454	86.9298	1.8818	-39.062	129.545	1.8818	-29.1224	41.8739	1.8818	-5.73184	42.3724	1.8818	-36.0582	-96.325	1.8818	-45.8438	33.0023	1.8818	-24.715	29.0608	1.8818	-26.5534	21.5491	1.8818
-26.4128	46.4952	1.88681	-43.2675	13.6839	1.88681	-62.4801	36.6019	1.88681	-52.968	14.6243	1.88681	-32.2391	121.023	1.88681	-18.1726	67.3863	1.88681	-21.8907	136.167	1.88681	-15.9931	95.9599	1.88681	-57.9724	81.6874	1.88681	-20.1501	38.8459	1.88681	-2.91588	31.5735	1.88681	-43.5313	-38.9809	1.88681	-43.6464	38.5761	1.88681	-24.9628	31.0974	1.88681	-26.49	18.7086	1.88681
-24.4444	58.4728	1.89181	-44.3998	28.3408	1.89181	-60.8197	49.5977	1.89181	-55.202	36.6231	1.89181	-35.3869	139.432	1.89181	-24.7387	76.7381	1.89181	-35.2751	66.8209	1.89181	-15.8056	149.873	1.89181	-59.9511	103.097	1.89181	-28.1098	-6.78763	1.89181	-7.3855	33.9316	1.89181	-38.3126	-16.6327	1.89181	-42.517	43.5337	1.89181	-25.4519	22.1739	1.89181	-26.5232	14.8766	1.89181
-26.5308	42.5026	1.89682	-45.1532	20.7846	1.89682	-62.3459	36.1464	1.89682	-51.2106	15.4014	1.89682	-36.2324	51.6216	1.89682	-19.1405	33.6231	1.89682	-10.4558	82.0406	1.89682	-28.1531	107.991	1.89682	-60.4635	72.5232	1.89682	-23.6219	80.6745	1.89682	-9.05893	26.5358	1.89682	-42.7914	-21.3489	1.89682	-44.7549	30.6977	1.89682	-25.9567	27.9889	1.89682	-26.9204	17.2347	1.89682
-28.4859	32.1327	1.90182	-44.4638	30.002	1.90182	-63.333	32.3682	1.90182	-49.6986	-3.81066	1.90182	-38.2906	101.783	1.90182	-19.9225	68.1901	1.90182	-19.8323	94.3128	1.90182	-18.6385	137.841	1.90182	-52.3231	137.021	1.90182	-28.6068	39.9982	1.90182	-5.19795	-3.7172	1.90182	-46.4338	29.1087	1.90182	-45.4399	34.2082	1.90182	-24.7746	22.6562	1.90182	-27.7806	11.5537	1.90182
-26.8706	44.5391	1.90683	-42.605	37.4511	1.90683	-62.0472	45.3372	1.90683	-49.3472	11.8108	1.90683	-32.9243	89.3501	1.90683	-18.9547	98.9253	1.90683	-27.5926	105.62	1.90683	-26.4005	129.588	1.90683	-58.3012	77.4001	1.90683	-29.0464	16.3641	1.90683	-8.40936	56.8692	1.90683	-47.1844	-70.1986	1.90683	-43.2546	36.1644	1.90683	-24.9659	17.136	1.90683	-28.2426	13.6439	1.90683
-24.9551	53.1941	1.91183	-42.7672	14.8093	1.91183	-60.2499	59.6995	1.91183	-49.7972	13.2578	1.91183	-36.5475	85.8398	1.91183	-14.7258	58.4095	1.91183	-29.4947	139.65	1.91183	-21.2339	69.5663	1.91183	-58.3159	102.481	1.91183	-27.374	62.7748	1.91183	-10.4147	31.7343	1.91183	-51.548	-37.4535	1.91183	-42.8834	41.9258	1.91183	-25.8374	18.0739	1.91183	-28.7075	16.0824	1.91183
-26.3247	37.1167	1.91684	-45.3358	26.5991	1.91684	-62.5585	44.9085	1.91684	-48.6461	-6.24901	1.91684	-28.5293	120.969	1.91684	-24.8984	29.7109	1.91684	-38.0031	79.6558	1.91684	-18.8285	100.596	1.91684	-55.8671	93.7187	1.91684	-30.8517	44.1783	1.91684	-4.9214	17.4519	1.91684	-40.5907	-9.18333	1.91684	-45.0642	31.3141	1.91684	-25.1834	27.2386	1.91684	-27.4854	20.1824	1.91684
-28.5463	37.4919	1.92184	-44.914	37.3171	1.92184	-63.019	31.7519	1.92184	-52.383	11.2214	1.92184	-30.2175	58.2133	1.92184	-21.1448	35.8204	1.92184	-26.7843	77.6194	1.92184	-12.2748	114.047	1.92184	-48.7743	82.4645	1.92184	-27.7458	29.6549	1.92184	-8.61387	12.5481	1.92184	-45.3316	-72.6639	1.92184	-46.3133	33.3507	1.92184	-25.6579	30.2131	1.92184	-27.4646	17.2883	1.92184
-27.5919	41.0021	1.92685	-43.1488	30.2968	1.92685	-62.877	45.23	1.92685	-53.8749	34.4259	1.92685	-31.6727	94.8432	1.92685	-26.2895	49.0577	1.92685	-26.7451	74.6183	1.92685	-16.9731	118.415	1.92685	-50.6594	107.786	1.92685	-28.4201	13.8453	1.92685	-8.59916	16.2996	1.92685	-45.9432	2.95542	1.92685	-43.8498	42.3814	1.92685	-25.8956	21.1556	1.92685	-26.8225	9.81187	1.92685
-25.3221	48.6924	1.93185	-42.7456	10.2541	1.93185	-59.9508	50.0264	1.93185	-49.2474	-25.7826	1.93185	-35.5401	108.241	1.93185	-25.1776	91.1009	1.93185	-19.2169	100.61	1.93185	-8.0406	132.723	1.93185	-51.6569	95.8356	1.93185	-29.6916	-7.56471	1.93185	-11.143	9.92211	1.93185	-37.2304	-31.1296	1.93185	-42.7795	41.765	1.93185	-26.3804	21.8255	1.93185	-27.0718	23.4785	1.93185
-27.3169	36.3664	1.93686	-45.0355	18.1319	1.93686	-62.0151	35.5569	1.93686	-53.3358	26.173	1.93686	-37.5961	145.809	1.93686	-15.7156	10.632	1.93686	-17.5283	65.9099	1.93686	-11.3541	68.7356	1.93686	-61.8883	139.03	1.93686	-30.2214	81.6392	1.93686	-9.91628	21.7393	1.93686	-42.4575	-5.91418	1.93686	-45.2817	32.0376	1.93686	-26.1335	23.9157	1.93686	-26.3273	30.3118	1.93686
-28.7596	25.2195	1.94186	-45.4449	19.1233	1.94186	-63.9491	33.3597	1.94186	-50.9418	15.4014	1.94186	-34.1026	73.7549	1.94186	-16.4483	88.1533	1.94186	-25.5695	62.9088	1.94186	-21.8929	75.5685	1.94186	-54.3116	149.454	1.94186	-31.8483	29.1994	1.94186	-5.46311	48.2676	1.94186	-47.9327	-4.68154	1.94186	-46.1303	28.554	1.94186	-26.6195	25.0948	1.94186	-27.7906	25.7563	1.94186
-27.1772	38.2689	1.94687	-44.4801	30.4308	1.94687	-62.1009	39.5762	1.94687	-58.401	-15.7612	1.94687	-30.9531	84.5268	1.94687	-15.1052	59.8297	1.94687	-32.4325	145.411	1.94687	-29.7672	157.965	1.94687	-49.2182	-2.3977	1.94687	-24.2924	57.7907	1.94687	-9.84697	102.825	1.94687	-40.2797	10.6192	1.94687	-43.996	40.3984	1.94687	-26.6125	31.3922	1.94687	-27.8373	25.1935	1.94687
-25.6246	47.9958	1.95187	-44.5816	28.2604	1.95187	-61.1631	48.767	1.95187	-52.4139	47.9038	1.95187	-37.4938	78.8461	1.95187	-18.7227	50.6655	1.95187	-28.803	97.5014	1.95187	-22.1998	129.16	1.95187	-59.7417	12.5811	1.95187	-26.7449	55.2987	1.95187	-5.79304	112.096	1.95187	-43.801	-16.2308	1.95187	-43.2549	41.4435	1.95187	-25.9494	30.6418	1.95187	-27.9206	22.2994	1.95187
-27.9642	37.1971	1.95688	-45.5825	17.462	1.95688	-63.7642	32.261	1.95688	-56.0053	43.2414	1.95688	-40.5798	96.1294	1.95688	-24.9117	53.8006	1.95688	-20.4119	125.368	1.95688	-25.4792	81.4903	1.95688	-65.5675	51.2206	1.95688	-24.2729	51.6812	1.95688	-3.60745	97.4657	1.95688	-42.2445	-74.9148	1.95688	-45.6844	27.8036	1.95688	-25.7832	32.1961	1.95688	-27.3993	20.4772	1.95688
-28.9288	33.6333	1.96188	-44.6165	16.2562	1.96188	-64.0593	31.1356	1.96188	-52.124	79.0664	1.96188	-37.413	69.146	1.96188	-30.3153	84.9377	1.96188	-31.0437	124.913	1.96188	-9.99232	125.998	1.96188	-50.9769	42.1904	1.96188	-28.7286	45.2502	1.96188	-5.49802	81.8166	1.96188	-47.1667	-48.1184	1.96188	-46.5037	28.152	1.96188	-25.6202	28.2033	1.96188	-28.4544	16.7256	1.96188
-27.1165	41.7524	1.96689	-42.4691	19.8735	1.96689	-62.0542	35.7177	1.96689	-44.8536	27.4591	1.96689	-32.3022	130.937	1.96689	-19.5667	77.9975	1.96689	-32.3976	72.5551	1.96689	-14.0451	102.605	1.96689	-54.2193	57.3568	1.96689	-28.7936	47.9298	1.96689	-5.30987	52.5014	1.96689	-42.2217	-39.356	1.96689	-44.0951	39.6748	1.96689	-25.4008	29.3824	1.96689	-28.7331	18.4942	1.96689
-25.8555	51.0505	1.97189	-44.332	26.0364	1.97189	-61.1474	49.0886	1.97189	-48.0595	3.29002	1.97189	-30.0795	107.491	1.97189	-19.4527	71.4325	1.97189	-21.6521	74.3235	1.97189	-4.57221	104.534	1.97189	-53.3717	110.252	1.97189	-31.8317	11.6748	1.97189	-8.44015	48.9643	1.97189	-51.1392	36.9332	1.97189	-43.424	42.4618	1.97189	-25.8996	22.683	1.97189	-27.7409	18.7354	1.97189
-27.1776	40.6805	1.9769	-46.324	24.3215	1.9769	-62.5284	35.2085	1.9769	-54.8355	26.3338	1.9769	-29.7963	126.248	1.9769	-15.4612	74.9696	1.9769	-15.8902	94.3128	1.9769	-26.1968	86.6886	1.9769	-55.1489	104.598	1.9769	-28.7011	-23.9371	1.9769	-11.8244	33.4225	1.9769	-45.4379	-4.41358	1.9769	-45.5759	33.4043	1.9769	-25.7628	28.1765	1.9769	-27.6569	17.9851	1.9769
-29.1212	37.733	1.9819	-46.1059	10.2006	1.9819	-64.8234	30.2514	1.9819	-60.6332	-6.35619	1.9819	-27.3474	62.3399	1.9819	-14.5201	45.735	1.9819	-29.755	86.3546	1.9819	-24.6243	75.4613	1.9819	-52.3997	74.0774	1.9819	-26.9485	40.1589	1.9819	-10.9072	105.933	1.9819	-43.1992	26.0271	1.9819	-46.0001	29.5991	1.9819	-26.1258	30.6418	1.9819	-28.9286	16.8328	1.9819
-28.2158	36.7952	1.98691	-44.7462	16.4706	1.98691	-63.2585	36.7895	1.98691	-53.4636	63.7129	1.98691	-36.5396	123.729	1.98691	-25.4932	95.2543	1.98691	-30.5188	93.107	1.98691	-30.8837	95.6651	1.98691	-65.2656	54.3289	1.98691	-35.142	55.6202	1.98691	-11.684	7.91239	1.98691	-43.3758	-34.2111	1.98691	-44.6811	40.9343	1.98691	-27.6916	23.1654	1.98691	-28.5885	19.5393	1.98691
-26.7959	45.7717	1.99191	-45.9868	34.1285	1.99191	-60.9892	46.677	1.99191	-54.7035	83.5144	1.99191	-37.1776	94.1198	1.99191	-23.7479	31.2383	1.99191	-28.0809	77.6729	1.99191	-19.5067	132	1.99191	-61.7735	108.912	1.99191	-24.6889	38.6048	1.99191	-7.19632	55.2614	1.99191	-47.0888	-18.0261	1.99191	-43.9058	38.2814	1.99191	-27.8223	14.6974	1.99191	-27.5998	21.2811	1.99191
-29.1484	34.5443	1.99691	-45.9162	22.1779	1.99691	-64.1927	34.4583	1.99691	-50.1571	-1.29193	1.99691	-37.4483	63.7601	1.99691	-22.6419	32.4977	1.99691	-33.9602	113.391	1.99691	-6.99059	76.5599	1.99691	-59.4354	68.7986	1.99691	-23.0557	16.0425	1.99691	-3.57839	31.3591	1.99691	-40.631	28.0636	1.99691	-46.7422	31.3409	1.99691	-26.444	28.766	1.99691	-27.2088	23.023	1.99691
-28.5403	33.6803	2.00691	-43.9861	16.3817	2.00691	-63.8863	29.9072	2.00691	-48.7841	-0.991006	2.00691	-37.7665	84.1983	2.00691	-20.2367	12.9814	2.00691	-21.3028	151.001	2.00691	-19.5843	136.214	2.00691	-56.9204	110.789	2.00691	-29.0237	40.2573	2.00691	-5.3225	40.2146	2.00691	-46.7063	26.4269	2.00691	-46.0336	27.5496	2.00691	-25.8382	28.9982	2.00691	-27.9003	16.5265	2.00691
-26.6092	44.1976	2.01691	-45.0401	12.3573	2.01691	-62.3244	40.0488	2.01691	-54.5979	12.209	2.01691	-32.0888	96.5134	2.01691	-24.2837	75.4695	2.01691	-22.4359	89.1591	2.01691	-22.9782	84.9688	2.01691	-50.9117	116.182	2.01691	-31.0986	12.1391	2.01691	-11.7768	15.5305	2.01691	-44.6993	-39.1742	2.01691	-45.3309	32.9696	2.01691	-26.6782	26.7711	2.01691	-28.2169	15.3191	2.01691
-28.3266	37.5706	2.02691	-45.6567	24.8061	2.02691	-63.6074	36.5609	2.02691	-52.9571	7.75536	2.02691	-31.4554	61.9025	2.02691	-22.2392	67.9838	2.02691	-27.459	102.735	2.02691	-18.4451	114.589	2.02691	-49.8463	86.6953	2.02691	-25.9695	31.2423	2.02691	-7.33269	44.5343	2.02691	-47.0031	48.0256	2.02691	-45.0043	33.7209	2.02691	-26.1975	23.3367	2.02691	-29.5082	14.0043	2.02691
-27.0278	43.9562	2.0369	-45.4167	24.6988	2.0369	-62.2501	50.7807	2.0369	-53.9327	47.0067	2.0369	-37.2043	95.0377	2.0369	-19.2506	83.1967	2.0369	-29.7504	74.9931	2.0369	-20.8	109.867	2.0369	-62.9877	73.9242	2.0369	-28.1691	45.2209	2.0369	-8.0297	13.7865	2.0369	-40.4949	-11.4849	2.0369	-45.4262	37.5847	2.0369	-26.5929	23.2562	2.0369	-28.033	19.961	2.0369
-28.1791	36.7657	2.0469	-44.2298	23.4915	2.0469	-63.3586	42.5171	2.0469	-48.5943	-0.373931	2.0469	-38.2533	137.805	2.0469	-18.4406	75.0134	2.0469	-31.1059	111.428	2.0469	-16.3333	136.241	2.0469	-56.5398	27.0789	2.0469	-31.6764	55.8189	2.0469	-9.94658	32.863	2.0469	-46.4857	33.3223	2.0469	-44.6153	33.9624	2.0469	-26.4757	22.2902	2.0469	-27.8051	20.5244	2.0469
-27.1102	45.6733	2.0569	-44.7491	18.9573	2.0569	-62.5901	46.4074	2.0569	-53.9803	31.6067	2.0569	-28.4159	89.6717	2.0569	-20.1234	57.0906	2.0569	-24.2461	129.296	2.0569	-16.6147	104.313	2.0569	-58.6304	56.4578	2.0569	-28.2877	48.4942	2.0569	-8.28322	78.6629	2.0569	-41.1347	7.80636	2.0569	-44.5076	35.2503	2.0569	-26.4244	21.9951	2.0569	-26.9835	22.6441	2.0569
-28.1942	41.461	2.06689	-44.4009	22.7134	2.06689	-63.4579	41.0415	2.06689	-55.1319	20.231	2.06689	-41.7691	128.495	2.06689	-24.6953	43.1925	2.06689	-21.7256	67.7491	2.06689	-22.2888	139.916	2.06689	-52.9036	101.64	2.06689	-27.0851	-3.85174	2.06689	-1.65545	79.441	2.06689	-52.0106	15.9897	2.06689	-45.3065	32.1915	2.06689	-25.6105	26.2077	2.06689	-28.4025	20.2561	2.06689
-26.2772	51.6027	2.07689	-44.8028	17.9914	2.07689	-61.2379	50.6734	2.07689	-50.0704	14.892	2.07689	-30.5493	103.918	2.07689	-22.2056	44.4267	2.07689	-22.1172	95.464	2.07689	-18.5896	103.964	2.07689	-53.4409	102.257	2.07689	-30.6232	8.24872	2.07689	-9.91864	41.1269	2.07689	-39.3106	-26.2686	2.07689	-44.7085	34.821	2.07689	-25.9177	23.6318	2.07689	-27.451	25.1663	2.07689
-27.5379	45.566	2.08689	-44.7123	34.8134	2.08689	-62.8661	45.2001	2.08689	-51.1883	32.0359	2.08689	-32.1935	117.602	2.08689	-19.9038	87.2481	2.08689	-36.6288	97.4762	2.08689	-15.3193	132.672	2.08689	-53.0526	93.3492	2.08689	-26.4092	40.8207	2.08689	-10.8965	55.0251	2.08689	-42.3386	3.2988	2.08689	-44.2639	37.1285	2.08689	-25.8689	22.0756	2.08689	-28.397	19.8	2.08689
-26.0636	49.7514	2.09688	-44.1749	30.0378	2.09688	-61.3202	48.9831	2.09688	-52.8425	23.0481	2.09688	-34.7008	100.726	2.09688	-20.0212	72.9474	2.09688	-23.8261	86.9859	2.09688	-17.9499	122.504	2.09688	-60.5498	75.3462	2.09688	-28.1676	43.772	2.09688	-4.87474	42.6562	2.09688	-47.1389	-10.7873	2.09688	-44.3792	39.3555	2.09688	-26.6427	24.1685	2.09688	-27.132	24.4687	2.09688
-27.8773	39.6634	2.10688	-43.0959	25.6915	2.10688	-63.1372	35.8097	2.10688	-52.4281	36.114	2.10688	-32.8888	129.729	2.10688	-18.1197	87.4627	2.10688	-25.2729	66.0857	2.10688	-20.7468	113.891	2.10688	-65.7513	133.568	2.10688	-24.5534	2.66802	2.10688	-8.92591	53.2543	2.10688	-45.3605	25.9976	2.10688	-44.4406	32.0305	2.10688	-25.285	28.0322	2.10688	-27.1727	22.7515	2.10688
-27.0167	46.6123	2.11688	-44.5301	10.9085	2.11688	-62.0502	45.4416	2.11688	-53.5557	48.8311	2.11688	-33.6956	114.329	2.11688	-21.3305	59.9347	2.11688	-18.9005	67.4808	2.11688	-18.5554	120.518	2.11688	-47.6846	77.0633	2.11688	-29.8822	16.5125	2.11688	-4.838	75.8189	2.11688	-40.2011	46.9792	2.11688	-44.7196	37.3432	2.11688	-25.506	27.8176	2.11688	-26.7646	23.5832	2.11688
-27.2776	46.1026	2.12687	-44.3785	26.6841	2.12687	-62.4862	38.9756	2.12687	-51.4154	38.2603	2.12687	-34.537	81.2202	2.12687	-22.7997	83.3845	2.12687	-29.8622	117.786	2.12687	-17.8602	101.764	2.12687	-47.5978	94.5565	2.12687	-27.3867	28.9081	2.12687	-7.46905	32.702	2.12687	-39.9357	20.2826	2.12687	-44.6074	35.0088	2.12687	-24.7251	30.2056	2.12687	-28.1038	21.9733	2.12687
-26.0225	57.8809	2.13687	-44.3601	24.4573	2.13687	-61.0848	47.7489	2.13687	-47.628	32.3847	2.13687	-35.0894	82.0251	2.13687	-18.434	77.7769	2.13687	-21.7393	111.132	2.13687	-15.2499	101.255	2.13687	-56.034	83.1806	2.13687	-28.2951	44.8721	2.13687	-5.76163	53.9519	2.13687	-47.6389	14.6214	2.13687	-43.7066	41.6631	2.13687	-26.8689	19.3924	2.13687	-27.1214	24.7102	2.13687
-26.8976	48.8929	2.14687	-43.4182	28.4549	2.14687	-62.0315	41.0415	2.14687	-55.0314	30.0774	2.14687	-32.2741	98.9549	2.14687	-18.5463	50.1952	2.14687	-28.6889	94.4177	2.14687	-15.8329	106.862	2.14687	-57.1701	60.1604	2.14687	-28.9922	38.7279	2.14687	-7.32367	6.73002	2.14687	-46.9836	-8.05058	2.14687	-44.5545	36.2699	2.14687	-25.0688	28.6762	2.14687	-26.8782	22.8319	2.14687
-25.192	56.4857	2.15686	-43.7423	17.589	2.15686	-60.8577	49.5197	2.15686	-54.0481	58.5165	2.15686	-32.7852	81.9983	2.15686	-21.2668	61.2762	2.15686	-18.7925	63.7247	2.15686	-18.5322	102.059	2.15686	-59.8144	117.63	2.15686	-27.0328	25.1786	2.15686	-12.25	13.6791	2.15686	-38.365	-41.2669	2.15686	-43.5663	36.1089	2.15686	-24.8129	32.4595	2.15686	-26.5265	28.2519	2.15686
-26.2193	42.5073	2.16686	-42.7791	26.3354	2.16686	-62.5319	51.0221	2.16686	-46.1767	68.5507	2.16686	-34.6847	94.3938	2.16686	-19.4046	44.9633	2.16686	-24.3169	80.6005	2.16686	-22.2405	107.989	2.16686	-43.9132	55.3578	2.16686	-29.3861	37.8694	2.16686	-7.60749	51.2688	2.16686	-45.617	-17.7901	2.16686	-43.4808	39.4629	2.16686	-24.4182	27.3346	2.16686	-27.2646	21.7855	2.16686
-25.9149	49.1343	2.17686	-45.0122	31.2719	2.17686	-60.5602	52.0148	2.17686	-50.9519	16.5017	2.17686	-29.7946	79.4226	2.17686	-21.5375	59.1297	2.17686	-34.1086	103.057	2.17686	-20.5342	121.94	2.17686	-64.7568	60.5092	2.17686	-23.4853	14.3124	2.17686	-0.920648	87.2755	2.17686	-45.0319	-33.9153	2.17686	-43.8958	40.7508	2.17686	-25.088	24.4636	2.17686	-27.2503	27.9836	2.17686
-27.1224	41.622	2.18685	-43.4894	32.6134	2.18685	-61.8248	39.539	2.18685	-52.4454	48.8848	2.18685	-32.4331	79.5299	2.18685	-19.8194	78.6355	2.18685	-27.5182	142.899	2.18685	-12.972	125.965	2.18685	-57.9046	68.4509	2.18685	-26.8635	29.9813	2.18685	-5.74628	96.2638	2.18685	-44.0061	-32.1177	2.18685	-44.4939	39.7312	2.18685	-25.143	26.0467	2.18685	-27.0983	23.5296	2.18685
-25.7034	47.605	2.19685	-43.1394	19.6549	2.19685	-61.013	48.6611	2.19685	-54.8124	54.3311	2.19685	-38.3986	104.348	2.19685	-18.1496	65.3544	2.19685	-19.2215	116.82	2.19685	-9.44233	121.189	2.19685	-51.2138	77.3316	2.19685	-26.8366	4.38516	2.19685	-7.62392	51.0274	2.19685	-38.2871	11.9383	2.19685	-43.6468	43.7828	2.19685	-25.5159	24.8124	2.19685	-25.2388	28.3593	2.19685
-26.5129	44.0635	2.20685	-43.1765	37.5768	2.20685	-62.2838	42.0074	2.20685	-49.3894	45.9067	2.20685	-32.9517	88.6253	2.20685	-17.3281	73.2694	2.20685	-25.4958	128.733	2.20685	-13.5289	83.9761	2.20685	-53.8287	68.3167	2.20685	-28.0744	29.7666	2.20685	-3.86997	40.5098	2.20685	-43.976	-58.2508	2.20685	-42.8894	44.4267	2.20685	-24.6845	33.9889	2.20685	-26.344	28.1983	2.20685
-25.3087	51.71	2.21685	-43.349	22.1768	2.21685	-60.2238	48.5538	2.21685	-47.1346	11.8066	2.21685	-32.5063	108.292	2.21685	-20.9874	65.8642	2.21685	-19.9671	144.079	2.21685	-30.7237	85.2908	2.21685	-50.5414	94.5029	2.21685	-27.06	21.4492	2.21685	-11.2505	46.654	2.21685	-40.6431	-26.1613	2.21685	-43.1673	43.273	2.21685	-24.5438	27.7371	2.21685	-26.1557	26.3201	2.21685
-26.5698	44.2513	2.22684	-42.8683	29.7695	2.22684	-61.6656	40.961	2.22684	-53.1074	55.1897	2.22684	-30.0575	111.753	2.22684	-18.2602	39.5703	2.22684	-23.3354	108.879	2.22684	-19.3146	148.126	2.22684	-54.9848	55.2773	2.22684	-23.4958	21.9053	2.22684	-1.53008	57.2789	2.22684	-49.0556	17.9752	2.22684	-44.1155	41.5557	2.22684	-24.1273	32.4058	2.22684	-27.1141	16.7143	2.22684
-25.5054	56.4589	2.23684	-43.5877	30.5476	2.23684	-60.4272	51.1295	2.23684	-52.0163	69.3019	2.23684	-33.2622	104.965	2.23684	-19.8584	45.2316	2.23684	-29.4334	120.711	2.23684	-15.0376	98.491	2.23684	-60.5135	78.4317	2.23684	-29.0934	37.8157	2.23684	-7.50894	15.7451	2.23684	-38.1732	-37.7521	2.23684	-42.9381	47.3514	2.23684	-24.8841	34.2572	2.23684	-26.3276	21.866	2.23684
-26.147	45.9952	2.24683	-43.0129	31.3256	2.24683	-61.0844	41.6854	2.24683	-50.964	30.5066	2.24683	-33.1321	81.6495	2.24683	-18.2142	42.5754	2.24683	-25.2097	104.21	2.24683	-10.9555	139.111	2.24683	-48.0009	65.8215	2.24683	-29.8137	37.7084	2.24683	-8.4061	18.5087	2.24683	-45.3841	-4.77724	2.24683	-43.1463	46.3049	2.24683	-24.025	32.5131	2.24683	-26.6358	27.0982	2.24683
-24.4914	55.1711	2.25683	-43.083	28.8305	2.25683	-59.8309	53.41	2.25683	-49.1228	45.0482	2.25683	-31.8568	96.1646	2.25683	-21.3336	83.8674	2.25683	-23.1905	72.8199	2.25683	-17.923	107.345	2.25683	-55.4915	101.586	2.25683	-22.2305	48.521	2.25683	-6.02658	54.9983	2.25683	-41.9342	-8.80184	2.25683	-42.8709	46.4123	2.25683	-24.8895	26.2882	2.25683	-25.1844	36.7576	2.25683
-26.2241	47.4977	2.26683	-41.9983	27.9183	2.26683	-61.9016	41.7391	2.26683	-49.2775	64.4458	2.26683	-32.5558	105.609	2.26683	-14.8124	66.6691	2.26683	-24.2528	166.831	2.26683	-21.866	100.611	2.26683	-49.9924	102.337	2.26683	-27.417	59.4946	2.26683	-3.79921	67.4477	2.26683	-46.0513	-13.3631	2.26683	-43.2461	48.5856	2.26683	-23.8508	33.7474	2.26683	-25.9207	25.4614	2.26683
-25.3859	56.5662	2.27683	-42.8655	18.1524	2.27683	-59.8957	48.0977	2.27683	-50.853	36.3018	2.27683	-32.7207	59.9707	2.27683	-20.6282	26.3161	2.27683	-23.5725	118.886	2.27683	-13.1831	128.219	2.27683	-59.2114	43.7672	2.27683	-23.2592	59.7361	2.27683	-7.9258	56.5813	2.27683	-39.2953	9.87232	2.27683	-42.5182	46.5464	2.27683	-24.1938	31.2789	2.27683	-25.5489	28.9227	2.27683
-25.8775	49.2685	2.28682	-43.1717	36.1549	2.28682	-60.4848	45.7635	2.28682	-47.9543	10.8676	2.28682	-33.9	92.7571	2.28682	-25.1816	77.9379	2.28682	-21.9135	108.825	2.28682	-18.0851	105.735	2.28682	-54.8631	84.844	2.28682	-28.3036	3.87539	2.28682	-4.45921	69.621	2.28682	-40.8821	-29.3273	2.28682	-42.428	43.0583	2.28682	-23.9312	32.057	2.28682	-26.2997	26.3737	2.28682
-24.0779	58.2565	2.29682	-42.1722	16.489	2.29682	-60.6377	53.7588	2.29682	-52.2311	34.2628	2.29682	-30.1097	100.914	2.29682	-16.9614	91.2995	2.29682	-26.898	76.6029	2.29682	-9.37905	106.835	2.29682	-52.9827	83.3684	2.29682	-31.2293	38.084	2.29682	-4.59521	52.2616	2.29682	-45.8617	-5.42117	2.29682	-42.5361	44.9902	2.29682	-24.1825	27.6298	2.29682	-25.4271	26.6152	2.29682
-25.8157	50.5563	2.30682	-41.8483	24.6719	2.30682	-60.9539	43.0806	2.30682	-50.5727	9.07	2.30682	-30.9412	79.2079	2.30682	-16.3981	78.5818	2.30682	-24.3651	77.7297	2.30682	-12.2049	115.072	2.30682	-49.3317	70.0607	2.30682	-24.9557	44.2013	2.30682	-3.27692	62.9133	2.30682	-39.6907	8.12833	2.30682	-43.1457	43.2998	2.30682	-24.019	34.767	2.30682	-25.9341	33.4841	2.30682
-24.8673	57.9614	2.31681	-42.4749	26.7646	2.31681	-58.8657	51.3709	2.31681	-47.0668	26.1335	2.31681	-30.7181	119.614	2.31681	-16.9451	71.9547	2.31681	-18.3346	95.303	2.31681	-23.0778	105.655	2.31681	-55.0914	64.0239	2.31681	-19.1265	49.7015	2.31681	-6.55286	43.6221	2.31681	-39.8747	3.83541	2.31681	-42.3838	46.2781	2.31681	-22.8772	33.8815	2.31681	-24.8835	37.482	2.31681
-25.1051	54.3394	2.32681	-41.9177	32.4256	2.32681	-60.5214	45.0928	2.32681	-50.1214	47.3823	2.32681	-32.7595	118.729	2.32681	-16.7905	90.7897	2.32681	-25.4855	116.042	2.32681	-21.2047	67.8245	2.32681	-51.4889	78.5926	2.32681	-30.0272	19.9467	2.32681	-6.05039	40.1341	2.32681	-41.6737	2.84268	2.32681	-42.2428	43.6754	2.32681	-23.0514	36.9672	2.32681	-25.948	31.7937	2.32681
-24.3865	67.8616	2.33681	-42.4706	19.7354	2.33681	-59.289	52.1222	2.33681	-54.8274	34.9335	2.33681	-34.2299	106.119	2.33681	-19.1878	98.1144	2.33681	-28.0822	79.8224	2.33681	-18.034	108.928	2.33681	-60.6325	59.5164	2.33681	-23.5901	32.2618	2.33681	-6.49789	62.484	2.33681	-43.184	-21.922	2.33681	-42.0023	47.0562	2.33681	-23.7336	28.4615	2.33681	-24.6731	33.1085	2.33681
-25.2464	60.8859	2.3468	-41.7908	29.1524	2.3468	-62.0599	46.5684	2.3468	-47.2941	43.7067	2.3468	-31.6131	92.7303	2.3468	-19.4294	59.2907	2.3468	-21.4042	115.372	2.3468	-10.4549	120.089	2.3468	-58.9008	102.418	2.3468	-30.7853	78.2222	2.3468	-6.81194	38.6853	2.3468	-44.8002	0.615732	2.3468	-42.7731	46.2781	2.3468	-23.5277	36.8062	2.3468	-25.8912	35.3355	2.3468
-24.2632	68.7739	2.3568	-42.275	22.928	2.3568	-58.7735	57.2466	2.3568	-45.4248	31.5262	2.3568	-29.591	96.5402	2.3568	-21.7785	54.5954	2.3568	-19.5868	154.328	2.3568	-9.80377	91.408	2.3568	-46.7402	94.9322	2.3568	-22.1473	22.6834	2.3568	-4.35075	96.6126	2.3568	-44.7526	-44.9696	2.3568	-41.7439	49.0149	2.3568	-24.5001	34.5792	2.3568	-24.8669	38.1528	2.3568
-24.7354	60.6712	2.3668	-41.5745	34.9207	2.3668	-60.0672	50.566	2.3668	-52.7132	48.3482	2.3668	-31.7432	142.5	2.3668	-16.9608	45.5267	2.3668	-23.7457	86.4493	2.3668	-19.04	96.5056	2.3668	-48.7999	114.33	2.3668	-28.8675	29.6593	2.3668	-0.935968	95.4857	2.3668	-33.498	-71.2636	2.3668	-42.1577	46.8147	2.3668	-22.6859	42.6018	2.3668	-25.5293	36.4893	2.3668
-23.7826	72.691	2.37679	-41.9837	21.9354	2.37679	-58.2147	53.3295	2.37679	-50.4731	46.9262	2.37679	-31.9208	91.9522	2.37679	-13.1723	83.0893	2.37679	-24.6206	123.206	2.37679	-25.2866	102.972	2.37679	-55.0381	77.1706	2.37679	-24.2421	72.5342	2.37679	-4.59898	64.8183	2.37679	-42.5627	16.8751	2.37679	-41.4181	45.9025	2.37679	-23.2988	42.3872	2.37679	-24.4796	43.4655	2.37679
-24.7851	56.9687	2.38679	-41.7076	27.1939	2.38679	-60.5173	48.3123	2.38679	-47.8	45.5043	2.38679	-30.749	114.275	2.38679	-19.395	42.468	2.38679	-23.9682	119.691	2.38679	-14.7901	138.494	2.38679	-53.7452	76.5535	2.38679	-19.6831	16.5125	2.38679	-8.92981	53.4153	2.38679	-41.8558	-40.3547	2.38679	-42.3862	42.2534	2.38679	-22.5173	45.6606	2.38679	-24.5196	43.3045	2.38679
-24.2272	62.2542	2.39679	-41.7593	30.5476	2.39679	-59.7458	59.5808	2.39679	-51.2344	29.1115	2.39679	-30.1656	80.308	2.39679	-20.1695	80.46	2.39679	-16.0141	88.7566	2.39679	-7.41226	111.208	2.39679	-53.2749	101.828	2.39679	-27.195	47.3405	2.39679	-0.677336	59.1034	2.39679	-45.2993	-39.3351	2.39679	-41.3479	45.0707	2.39679	-23.0619	37.8526	2.39679	-24.2219	40.0847	2.39679
-24.8047	58.0151	2.40678	-40.3941	21.7475	2.40678	-60.1544	54.4027	2.40678	-46.5476	33.6725	2.40678	-31.8526	106.145	2.40678	-16.7563	79.5746	2.40678	-28.3356	96.0543	2.40678	-14.2336	91.8372	2.40678	-50.1532	105.986	2.40678	-26.896	53.7261	2.40678	-6.88399	33.1582	2.40678	-41.4458	-4.72357	2.40678	-41.8586	44.3462	2.40678	-22.9508	42.1457	2.40678	-25.0271	38.4211	2.40678
-22.8812	68.3714	2.41678	-42.1919	14.611	2.41678	-57.6926	59.393	2.41678	-49.0946	15.1871	2.41678	-33.0754	96.0841	2.41678	-18.7305	61.7591	2.41678	-23.1123	68.9028	2.41678	-22.4562	100.986	2.41678	-52.8229	73.1193	2.41678	-27.7869	42.4037	2.41678	-7.16414	54.8105	2.41678	-38.9895	30.6124	2.41678	-41.7564	48.1563	2.41678	-23.6916	36.511	2.41678	-24.0502	40.7018	2.41678
-24.3559	63.0054	2.42678	-40.9691	28.5622	2.42678	-60.1269	56.1734	2.42678	-49.8482	39.7359	2.42678	-30.6971	130.561	2.42678	-15.0925	109.491	2.42678	-17.4449	82.2371	2.42678	-17.3138	102.73	2.42678	-49.7248	54.6602	2.42678	-23.62	32.7985	2.42678	4.71232	64.7646	2.42678	-40.656	22.5632	2.42678	-41.9247	47.2977	2.42678	-21.665	43.058	2.42678	-24.1979	36.3819	2.42678
-23.5388	67.6738	2.43677	-41.9037	10.3183	2.43677	-57.5355	57.5149	2.43677	-48.3555	35.6042	2.43677	-29.8983	120.07	2.43677	-17.1375	99.7242	2.43677	-30.6965	94.5518	2.43677	-11.0161	112.362	2.43677	-59.9086	56.2432	2.43677	-21.9179	62.6606	2.43677	-10.6621	41.6903	2.43677	-39.7617	-44.2183	2.43677	-40.5775	47.7002	2.43677	-22.816	40.9114	2.43677	-24.5465	32.867	2.43677
-24.7175	62.0932	2.44677	-40.9583	33.2573	2.44677	-60.1355	54.1076	2.44677	-47.1976	53.714	2.44677	-31.7788	124.363	2.44677	-18.2411	71.9279	2.44677	-23.3522	124.386	2.44677	-11.1086	83.0102	2.44677	-51.9485	90.6662	2.44677	-24.135	38.7816	2.44677	-6.81717	85.2901	2.44677	-41.1004	17.8142	2.44677	-41.402	46.3854	2.44677	-22.3542	43.0311	2.44677	-24.5554	33.9134	2.44677
-23.1843	68.8812	2.45677	-40.0806	10.2914	2.45677	-58.5718	59.0979	2.45677	-49.7769	25.2213	2.45677	-28.4007	105.582	2.45677	-17.0033	62.2152	2.45677	-19.1305	117.464	2.45677	-16.0969	113.14	2.45677	-49.2307	110.333	2.45677	-23.7513	32.2082	2.45677	-1.52877	155.747	2.45677	-38.5966	-1.34291	2.45677	-40.9134	45.9561	2.45677	-22.9132	42.8702	2.45677	-24.4764	43.7875	2.45677
-24.0139	65.4469	2.46677	-40.8909	31.7012	2.46677	-59.7618	52.2563	2.46677	-48.5844	37.5628	2.46677	-29.1357	82.0251	2.46677	-16.9011	69.6741	2.46677	-17.6599	102.44	2.46677	-19.5241	124.06	2.46677	-46.7524	84.4416	2.46677	-28.7447	36.6084	2.46677	-0.552828	109.089	2.46677	-40.8102	39.1983	2.46677	-41.4695	42.9778	2.46677	-22.3254	50.4904	2.46677	-24.1587	42.6874	2.46677
-22.5084	68.1031	2.47676	-40.8167	6.37437	2.47676	-57.1223	64.437	2.47676	-50.2947	-3.83492	2.47676	-31.2622	107.084	2.47676	-18.0857	80.46	2.47676	-25.3105	94.7128	2.47676	-15.5871	128.514	2.47676	-54.386	96.7834	2.47676	-21.7155	37.2255	2.47676	-4.4585	75.792	2.47676	-42.3176	-21.0903	2.47676	-40.5479	51.2956	2.47676	-22.6789	49.3634	2.47676	-23.2671	43.7338	2.47676
-24.2438	65.0982	2.48676	-41.1365	26.8988	2.48676	-59.2346	55.932	2.48676	-48.3735	52.0238	2.48676	-28.4195	99.0354	2.48676	-15.6086	79.4136	2.48676	-22.5397	78.8565	2.48676	-5.56496	150.219	2.48676	-50.8824	83.3684	2.48676	-25.9422	23.6493	2.48676	-7.57622	59.8546	2.48676	-43.4444	-4.10647	2.48676	-41.2851	44.7755	2.48676	-21.6424	56.6885	2.48676	-23.6954	36.4893	2.48676
-22.3914	75.2667	2.49675	-40.988	22.9817	2.49675	-58.0498	64.1955	2.49675	-44.1174	27.0725	2.49675	-34.4212	68.1807	2.49675	-15.861	48.5049	2.49675	-16.2775	82.72	2.49675	-17.0869	110.189	2.49675	-54.799	72.5827	2.49675	-28.037	51.0967	2.49675	-6.84533	77.7238	2.49675	-35.1474	31.4442	2.49675	-40.6753	53.3348	2.49675	-22.5144	51.4563	2.49675	-23.7105	35.9795	2.49675
-23.713	59.0346	2.50675	-39.4832	17.7232	2.50675	-59.8192	53.41	2.50675	-44.9201	23.9871	2.50675	-28.4631	93.5084	2.50675	-16.3868	70.8815	2.50675	-25.6081	96.564	2.50675	-20.3593	115.421	2.50675	-57.3595	55.1431	2.50675	-20.9518	42.2427	2.50675	0.954114	91.7563	2.50675	-40.5918	-30.5615	2.50675	-40.7201	50.598	2.50675	-21.3611	54.1931	2.50675	-24.2315	37.9918	2.50675
-22.4088	67.5933	2.51675	-40.858	33.2841	2.51675	-57.5958	64.3565	2.51675	-57.7107	24.2822	2.51675	-29.6312	124.417	2.51675	-18.3518	83.4918	2.51675	-30.8233	108.342	2.51675	-9.84384	127.145	2.51675	-47.0495	118.677	2.51675	-18.346	52.4114	2.51675	1.37989	93.9564	2.51675	-41.625	6.08919	2.51675	-40.3826	57.5474	2.51675	-21.3152	51.6173	2.51675	-23.3855	42.9557	2.51675
-23.7647	55.8955	2.52675	-40.0635	26.4695	2.52675	-58.2972	59.6345	2.52675	-47.7044	44.9408	2.52675	-31.025	112.424	2.52675	-16.5233	57.6004	2.52675	-18.6892	166.857	2.52675	-12.9852	114.535	2.52675	-54.9061	114.33	2.52675	-27.2247	27.0836	2.52675	-4.70882	64.5232	2.52675	-39.1347	-28.0394	2.52675	-40.8384	49.2832	2.52675	-21.7372	50.8123	2.52675	-23.4669	42.6874	2.52675
-22.831	61.9859	2.53674	-39.7402	16.5695	2.53674	-56.7432	67.6834	2.53674	-43.438	71.6629	2.53674	-31.6341	103.516	2.53674	-15.5784	87.9725	2.53674	-11.2839	140.967	2.53674	-12.849	107.077	2.53674	-40.4897	61.7433	2.53674	-26.8971	0.414278	2.53674	-5.10341	19.9307	2.53674	-40.6675	-16.0193	2.53674	-40.2458	52.825	2.53674	-22.7013	45.285	2.53674	-23.2508	42.6069	2.53674
-23.2245	62.1469	2.54674	-40.3252	22.8207	2.54674	-58.8661	56.71	2.54674	-49.7523	51.7018	2.54674	-26.8886	98.5256	2.54674	-18.6063	79.977	2.54674	-16.9262	90.0176	2.54674	-20.2301	107.103	2.54674	-58.6551	83.1269	2.54674	-22.7535	43.7452	2.54674	-8.18489	36.029	2.54674	-41.9011	40.9959	2.54674	-39.8955	52.3689	2.54674	-21.4254	53.6565	2.54674	-23.9142	42.3386	2.54674
-22.1608	68.3982	2.55674	-40.9463	23.4646	2.55674	-57.4141	59.2857	2.55674	-45.7094	70.2678	2.55674	-28.8001	132.439	2.55674	-15.2934	84.1626	2.55674	-31.7214	89.5883	2.55674	-9.13699	139.004	2.55674	-57.2289	88.9222	2.55674	-21.4034	47.6893	2.55674	0.646529	73.4309	2.55674	-37.5993	-4.53576	2.55674	-39.7707	50.8931	2.55674	-21.4747	52.9589	2.55674	-22.939	45.3705	2.55674
-22.6589	64.2396	2.56673	-39.4789	18.7695	2.56673	-58.638	52.8734	2.56673	-44.5506	38.1798	2.56673	-30.2541	117.495	2.56673	-14.5937	74.6914	2.56673	-22.0826	104.452	2.56673	-16.7753	104.716	2.56673	-52.5257	103.008	2.56673	-24.8726	32.6911	2.56673	-4.79146	69.9966	2.56673	-38.6028	-29.4078	2.56673	-41.0354	50.759	2.56673	-20.3015	58.9692	2.56673	-23.2154	48.6172	2.56673
-22.5158	73.4423	2.57673	-40.1711	27.9719	2.57673	-56.9912	63.6321	2.57673	-48.9178	34.6652	2.57673	-27.1951	86.8277	2.57673	-15.4356	72.5181	2.57673	-23.5404	100.669	2.57673	-12.4848	121.082	2.57673	-41.5633	106.684	2.57673	-23.801	55.7384	2.57673	0.779301	79.441	2.57673	-40.2405	2.01093	2.57673	-39.8594	53.63	2.57673	-21.4588	52.9857	2.57673	-22.2572	42.3922	2.57673
-23.0868	69.1763	2.58673	-38.8722	24.5915	2.58673	-58.6894	55.4759	2.58673	-51.7076	28.6018	2.58673	-30.2655	175.126	2.58673	-17.7238	59.2371	2.58673	-19.3511	122.857	2.58673	-6.46466	79.9784	2.58673	-43.3824	83.1806	2.58673	-23.4965	23.7835	2.58673	-7.51654	79.441	2.58673	-45.4207	29.6197	2.58673	-40.4968	51.9396	2.58673	-20.898	55.803	2.58673	-22.6762	41.1043	2.58673
-21.3687	75.535	2.59672	-40.2758	22.7402	2.59672	-57.0845	62.8809	2.59672	-46.7902	38.8506	2.59672	-28.9455	133.941	2.59672	-15.0917	68.1448	2.59672	-17.4683	135.279	2.59672	-15.7763	63.0757	2.59672	-61.5513	105.637	2.59672	-23.6982	16.6198	2.59672	-1.15699	123.658	2.59672	-38.3161	10.1675	2.59672	-39.5481	54.7837	2.59672	-22.2274	50.544	2.59672	-23.5693	43.063	2.59672
-22.5281	70.1154	2.60672	-39.0771	31.3256	2.60672	-58.6619	57.7296	2.60672	-45.0093	29.1115	2.60672	-30.7027	131.5	2.60672	-17.4221	93.0166	2.60672	-24.2985	120.576	2.60672	-27.0028	141.016	2.60672	-57.6768	90.2101	2.60672	-21.8756	31.3496	2.60672	-0.694007	121.109	2.60672	-33.3353	-19.2658	2.60672	-39.3538	52.0469	2.60672	-20.7734	56.5811	2.60672	-23.418	43.8411	2.60672
-21.9298	73.4959	2.61672	-39.5372	19.95	2.61672	-56.0581	71.1444	2.61672	-43.3587	48.8579	2.61672	-32.0486	86.8277	2.61672	-14.7886	84.5919	2.61672	-25.2628	132.784	2.61672	-10.9981	156.068	2.61672	-44.7483	83.3684	2.61672	-25.8847	25.2055	2.61672	-5.09593	131.922	2.61672	-39.0785	19.2094	2.61672	-39.0324	53.469	2.61672	-20.572	55.5615	2.61672	-22.0237	47.7049	2.61672
-23.1512	68.2373	2.62671	-39.4539	22.6329	2.62671	-57.4146	62.2101	2.62671	-50.4439	48.8579	2.62671	-24.6577	89.0009	2.62671	-16.3686	53.0929	2.62671	-13.3183	86.8786	2.62671	-8.49994	136.697	2.62671	-45.4169	100.164	2.62671	-22.398	20.0809	2.62671	-1.72828	140.776	2.62671	-39.1084	-39.6303	2.62671	-40.2147	52.6909	2.62671	-20.6077	59.9888	2.62671	-22.4627	47.9196	2.62671
-20.9112	85.6767	2.63671	-39.5861	25.8793	2.63671	-56.4008	65.9126	2.63671	-48.1919	20.9017	2.63671	-26.2724	132.412	2.63671	-14.8501	81.2917	2.63671	-16.9515	90.3664	2.63671	-13.2889	151.695	2.63671	-45.9559	93.7516	2.63671	-24.9355	7.79261	2.63671	0.881066	107.399	2.63671	-41.0741	5.76722	2.63671	-39.53	55.6423	2.63671	-21.0404	59.3985	2.63671	-21.8112	51.6223	2.63671
-21.6352	73.8179	2.64671	-38.8215	30.3329	2.64671	-58.4597	57.8637	2.64671	-48.6097	57.8994	2.64671	-35.1096	94.9036	2.64671	-15.3323	102.568	2.64671	-24.4878	92.9689	2.64671	-12.911	110.323	2.64671	-53.6781	90.5052	2.64671	-19.0337	53.27	2.64671	-4.77125	79.0385	2.64671	-42.5959	16.8751	2.64671	-39.1919	57.0644	2.64671	-20.4853	64.9526	2.64671	-22.7929	44.7803	2.64671
-21.9539	78.0839	2.6567	-39.4665	24.3768	2.6567	-56.3688	67.0126	2.6567	-44.3932	33.3774	2.6567	-27.664	87.4984	2.6567	-18.6093	116.279	2.6567	-25.728	70.7272	2.6567	-6.1047	114.428	2.6567	-61.4861	75.695	2.6567	-23.4627	44.3355	2.6567	-3.56554	123.497	2.6567	-34.3838	19.6119	2.6567	-39.2467	55.8838	2.6567	-20.7855	58.2179	2.6567	-22.6346	43.0094	2.6567
-22.8448	70.9471	2.6667	-38.0775	26.0939	2.6667	-57.7586	56.7905	2.6667	-42.8903	38.7164	2.6667	-26.7397	114.355	2.6667	-15.1152	125.83	2.6667	-19.9202	119.235	2.6667	-21.541	110.243	2.6667	-48.8237	98.8225	2.6667	-25.0123	54.1554	2.6667	0.427413	97.3907	2.6667	-38.8073	-7.27249	2.6667	-39.3257	57.3059	2.6667	-19.4316	66.1064	2.6667	-21.9483	47.0878	2.6667
-21.3205	91.2842	2.6767	-39.8549	20.8085	2.6767	-56.5566	68.7029	2.6767	-51.1725	25.1139	2.6767	-29.9472	98.2305	2.6767	-9.29527	110.939	2.6767	-19.8413	109.04	2.6767	-15.3376	129.05	2.6767	-44.6373	94.3687	2.6767	-19.8009	56.2481	2.6767	-2.19865	103.669	2.6767	-39.0189	-24.8197	2.6767	-38.706	60.4184	2.6767	-20.5569	52.2076	2.6767	-21.8914	48.5903	2.6767
-21.1096	78.7546	2.68669	-38.7999	27.7305	2.68669	-56.9736	63.3906	2.68669	-46.5772	25.731	2.68669	-27.4385	136.544	2.68669	-15.0307	58.8614	2.68669	-11.264	124.869	2.68669	-9.57168	154.619	2.68669	-47.7696	90.1832	2.68669	-26.1633	29.069	2.68669	-4.3456	144.398	2.68669	-41.6188	23.4218	2.68669	-39.1246	53.6031	2.68669	-20.7249	54.8103	2.68669	-22.3096	46.3633	2.68669
-20.525	93.7257	2.69669	-39.2236	32.9622	2.69669	-55.1449	73.4249	2.69669	-45.0757	31.6067	2.69669	-28.1537	111.699	2.69669	-16.2566	56.1784	2.69669	-19.6435	76.1199	2.69669	-6.92206	144.665	2.69669	-48.052	86.9368	2.69669	-20.7733	35.3473	2.69669	-4.88215	128.622	2.69669	-35.2052	-25.3295	2.69669	-39.1226	56.5009	2.69669	-19.896	57.9496	2.69669	-21.5345	50.1734	2.69669
-22.446	80.6327	2.70669	-37.9815	27.2744	2.70669	-57.4186	61.1638	2.70669	-44.0092	18.9969	2.70669	-27.3143	120.795	2.70669	-19.0325	67.2057	2.70669	-25.5352	91.7079	2.70669	-14.5733	143.377	2.70669	-57.9784	97.3737	2.70669	-15.8319	17.1564	2.70669	0.101798	179.251	2.70669	-36.4147	-13.3899	2.70669	-38.8257	55.7228	2.70669	-19.4732	61.223	2.70669	-21.7174	50.9247	2.70669
-20.9201	88.9232	2.71669	-39.0493	25.5305	2.71669	-56.5292	68.5419	2.71669	-49.4299	54.3311	2.71669	-27.5545	111.565	2.71669	-14.3048	99.4291	2.71669	-24.462	97.6909	2.71669	-15.166	102.864	2.71669	-50.0808	110.333	2.71669	-26.2004	53.0017	2.71669	3.02717	176.944	2.71669	-37.7946	-15.2144	2.71669	-38.6752	60.9818	2.71669	-20.7369	54.6224	2.71669	-21.6433	51.9443	2.71669
-21.753	74.596	2.72668	-37.8034	23.1158	2.72668	-56.876	59.6076	2.72668	-44.9357	23.4237	2.72668	-28.9283	108.667	2.72668	-9.87561	83.2772	2.72668	-19.9765	93.3177	2.72668	-14.8954	159.878	2.72668	-44.3996	101.747	2.72668	-23.9164	23.9981	2.72668	-0.45209	123.309	2.72668	-39.6027	34.8785	2.72668	-38.7513	59.5329	2.72668	-19.1966	61.1962	2.72668	-22.1994	47.7049	2.72668
-19.2316	87.3939	2.73668	-38.6182	18.528	2.73668	-55.1255	69.9639	2.73668	-46.4488	34.6652	2.73668	-27.114	85.1374	2.73668	-12.2642	68.0643	2.73668	-19.158	126.238	2.73668	-9.55329	129.909	2.73668	-53.0572	114.84	2.73668	-17.0353	48.2795	2.73668	-1.73978	69.138	2.73668	-41.4075	27.044	2.73668	-38.465	62.4039	2.73668	-20.2352	57.6007	2.73668	-21.5151	58.6522	2.73668
-21.7274	76.1789	2.74668	-37.7412	25.6915	2.74668	-56.9845	55.1271	2.74668	-45.7193	74.7751	2.74668	-30.1669	147.679	2.74668	-16.8114	79.2794	2.74668	-11.026	101.635	2.74668	-8.36796	134.711	2.74668	-50.0164	79.5049	2.74668	-25.0009	43.2891	2.74668	-8.60268	77.1336	2.74668	-38.3595	0.991362	2.74668	-38.5907	59.1036	2.74668	-19.4698	60.1766	2.74668	-21.6881	49.2611	2.74668
-21.4619	83.6913	2.75667	-39.267	23.4915	2.75667	-55.3453	71.0371	2.75667	-42.5975	51.0043	2.75667	-29.5493	103.087	2.75667	-17.9006	49.2561	2.75667	-21.5187	105.74	2.75667	-16.7693	107.694	2.75667	-41.864	97.7762	2.75667	-22.4468	65.29	2.75667	2.85445	146.169	2.75667	-33.7684	19.3704	2.75667	-38.2818	65.1676	2.75667	-20.0068	54.7834	2.75667	-20.5587	58.84	2.75667
-21.7876	84.1743	2.76667	-37.8604	28.4012	2.76667	-56.2699	62.4516	2.76667	-50.2418	30.8823	2.76667	-27.6471	130.024	2.76667	-15.9255	80.8088	2.76667	-21.2456	89.1591	2.76667	-14.3936	154.163	2.76667	-46.1036	65.2581	2.76667	-24.9648	62.8216	2.76667	-3.85852	162.214	2.76667	-39.3616	-2.4698	2.76667	-38.037	63.1015	2.76667	-19.2992	61.7865	2.76667	-21.2196	50.0929	2.76667
-18.7687	92.5184	2.77667	-37.7481	26.711	2.77667	-54.8373	67.7639	2.77667	-46.2975	63.3995	2.77667	-21.4643	126.027	2.77667	-12.5043	102.702	2.77667	-20.1474	40.6513	2.77667	-9.67592	117.46	2.77667	-57.7004	106.067	2.77667	-18.6711	40.6329	2.77667	2.94166	159.799	2.77667	-36.7651	6.75996	2.77667	-37.664	66.2945	2.77667	-19.7134	60.6596	2.77667	-21.4174	54.6275	2.77667
-20.6102	89.8085	2.78666	-36.6866	21.3719	2.78666	-57.2477	60.4125	2.78666	-43.8943	45.853	2.78666	-32.5472	136.195	2.78666	-11.3184	115.205	2.78666	-17.4237	122.562	2.78666	-9.67275	151.185	2.78666	-48.2167	86.8563	2.78666	-17.8003	38.0035	2.78666	-0.137498	159.718	2.78666	-37.1004	-8.42621	2.78666	-38.5836	60.8745	2.78666	-18.7283	64.8721	2.78666	-21.8544	51.1394	2.78666
-19.8771	94.5843	2.79666	-38.6647	21.6671	2.79666	-55.1584	64.0614	2.79666	-42.1621	34.9872	2.79666	-27.8914	138.207	2.79666	-14.1114	65.7837	2.79666	-18.7204	92.4591	2.79666	-16.1817	117.326	2.79666	-55.9609	81.5439	2.79666	-26.9035	29.552	2.79666	-4.25383	99.9664	2.79666	-39.6676	-18.8633	2.79666	-37.9131	65.3286	2.79666	-19.001	59.5058	2.79666	-20.4661	60.9061	2.79666
-20.8751	78.9156	2.80666	-38.165	28.7232	2.80666	-56.0953	59.3662	2.80666	-45.7389	35.5506	2.80666	-25.167	122.753	2.80666	-12.9856	100.368	2.80666	-23.5131	106.947	2.80666	-8.41865	167.202	2.80666	-46.3598	119.106	2.80666	-24.3963	56.9457	2.80666	2.50911	173.724	2.80666	-37.9199	24.4414	2.80666	-37.8379	59.4793	2.80666	-19.3721	65.2478	2.80666	-20.3776	57.7131	2.80666
-19.7252	87.367	2.81665	-37.6187	21.1305	2.81665	-54.4432	71.6005	2.81665	-50.8103	64.2043	2.81665	-26.7428	106.923	2.81665	-14.3255	47.2975	2.81665	-17.3673	116.069	2.81665	-8.65938	151.56	2.81665	-49.408	93.5907	2.81665	-20.4811	20.9931	2.81665	-0.74556	143.674	2.81665	-32.1021	9.84549	2.81665	-37.7516	66.697	2.81665	-19.602	60.3912	2.81665	-20.6673	54.0372	2.81665
-21.5655	81.4913	2.82665	-36.1977	25.6915	2.82665	-56.2507	55.1271	2.82665	-41.4727	47.3287	2.82665	-26.7212	168.391	2.82665	-14.6983	102.81	2.82665	-15.3565	127.15	2.82665	-12.2472	123.496	2.82665	-39.7846	118.569	2.82665	-15.3322	24.5079	2.82665	-2.68717	139.193	2.82665	-41.1948	23.5291	2.82665	-37.1842	62.5649	2.82665	-18.486	68.3066	2.82665	-21.4736	54.6811	2.82665
-19.1889	86.8304	2.83665	-37.5304	22.8744	2.83665	-54.2704	70.7688	2.83665	-45.2696	81.8044	2.83665	-28.1229	122.002	2.83665	-15.6884	82.4722	2.83665	-19.0003	94.7396	2.83665	-10.3602	139.219	2.83665	-45.8568	103.41	2.83665	-23.7093	26.547	2.83665	-0.077873	134.524	2.83665	-40.0369	-8.66768	2.83665	-37.7902	61.8673	2.83665	-19.1212	65.5966	2.83665	-20.4721	56.8545	2.83665
-20.0267	82.0547	2.84664	-37.8613	21.5866	2.84664	-55.3868	61.6199	2.84664	-44.5722	41.7213	2.84664	-25.8695	118.165	2.84664	-12.5399	96.9339	2.84664	-20.914	122.937	2.84664	-14.2621	154.27	2.84664	-60.5523	54.6065	2.84664	-22.1016	53.8334	2.84664	-0.684063	142.976	2.84664	-37.0177	5.98187	2.84664	-38.0038	58.7548	2.84664	-17.4189	68.2261	2.84664	-20.8171	59.0815	2.84664
-19.7594	90.4525	2.85664	-37.9321	24.9939	2.85664	-54.8803	68.5688	2.85664	-45.1679	49.1531	2.85664	-31.6539	140.944	2.85664	-8.22741	85.1285	2.85664	-21.0249	133.991	2.85664	-12.9938	143.216	2.85664	-44.7576	60.1604	2.85664	-20.1083	40.0426	2.85664	-0.432923	160.872	2.85664	-34.3887	27.5806	2.85664	-37.4212	64.3089	2.85664	-19.3065	59.5863	2.85664	-19.703	65.4406	2.85664
-20.7428	83.2889	2.86664	-36.0888	27.811	2.86664	-55.7874	60.4662	2.86664	-44.2181	25.6774	2.86664	-26.1993	138.61	2.86664	-16.8856	106.378	2.86664	-17.6696	117.652	2.86664	-6.29235	132.297	2.86664	-50.0008	106.576	2.86664	-17.1266	0.065484	2.86664	-1.61478	208.899	2.86664	-34.3939	-33.1909	2.86664	-36.9811	62.2161	2.86664	-18.689	64.3892	2.86664	-20.3113	62.2208	2.86664
-19.0079	86.5621	2.87663	-37.1161	25.128	2.87663	-54.3638	67.12	2.87663	-45.4909	45.8262	2.87663	-21.9559	129.756	2.87663	-14.8101	89.4482	2.87663	-16.8889	125.513	2.87663	-14.142	124.677	2.87663	-44.6385	92.3565	2.87663	-15.8974	-3.47612	2.87663	0	205.884	2.87164	-38.785	6.65264	2.87663	-36.9646	66.3482	2.87663	-19.0087	62.7793	2.87663	-19.7534	62.0867	2.87663
-19.3523	86.6158	2.88663	-36.804	25.2354	2.88663	-56.6632	61.9687	2.88663	-44.8603	46.3628	2.88663	-28.9693	105.636	2.88663	-11.6013	89.2872	2.88663	-18.6413	103.781	2.88663	-7.70254	128.701	2.88663	-44.5873	107.194	2.88663	-24.9391	24.803	2.88663	4.05767	166.386	2.87665	-34.266	-12.424	2.88663	-37.2346	62.8064	2.88663	-17.4495	69.0311	2.88663	-20.5691	57.6863	2.88663
-19.0715	84.1474	2.89663	-37.3107	22.8744	2.89663	-53.1594	74.0957	2.89663	-44.4739	36.9457	2.89663	-24.5861	108.963	2.89663	-11.281	95.4582	2.89663	-14.9276	89.1054	2.89663	-12.9613	84.298	2.89663	-50.579	84.6026	2.89663	-22.2436	37.2791	2.89663	4.94307	212.234	2.88165	-39.551	-29.381	2.89663	-37.0268	65.7042	2.89663	-18.1618	64.9526	2.89663	-20.3274	64.0186	2.89663
-20.0704	80.9815	2.90662	-36.6592	20.4866	2.90662	-55.2299	68.4615	2.90662	-39.587	33.0286	2.90662	-27.3066	112.209	2.90662	-16.3299	59.6664	2.90662	-19.9982	99.9982	2.90662	-15.4032	114.482	2.90662	-49.5085	116.745	2.90662	-25.7666	30.7325	2.90662	3.17241	167.324	2.88666	-34.8863	-12.2093	2.90662	-37.3417	64.0138	2.90662	-17.8544	65.2478	2.90662	-19.9151	62.8648	2.90662
-18.7364	92.6257	2.91662	-36.9786	28.0256	2.91662	-54.1308	70.3395	2.91662	-47.7584	3.99925	2.91662	-25.3862	91.6303	2.91662	-13.1005	82.2308	2.91662	-17.4859	85.7786	2.91662	-7.37177	100.557	2.91662	-48.2065	81.6244	2.91662	-18.4813	16.4051	2.91662	6.09559	99.127	2.89166	-37.3627	18.8338	2.91662	-36.1935	66.4286	2.91662	-18.7225	64.6307	2.91662	-19.0048	62.9185	2.91662
-20.1999	78.6473	2.92662	-36.0962	33.4988	2.92662	-55.2647	64.0882	2.92662	-45.4445	36.4359	2.92662	-28.0767	133.324	2.92662	-9.46424	66.3203	2.92662	-20.2087	144.321	2.92662	-7.61865	97.6056	2.92662	-56.0134	95.8444	2.92662	-17.8864	38.084	2.92662	-0.023618	99.7433	2.89667	-38.2086	-25.3295	2.92662	-36.7237	64.4431	2.92662	-17.4411	63.9062	2.92662	-20.2533	59.8328	2.92662
-18.5929	89.111	2.93661	-36.5615	24.5378	2.93661	-54.9082	72.8615	2.93661	-47.4957	44.2969	2.93661	-25.5478	105.85	2.93661	-15.1077	66.9374	2.93661	-19.6855	134.555	2.93661	-11.2055	125.697	2.93661	-37.4738	124.553	2.93661	-13.6796	47.6356	2.93661	-3.55069	53.8412	2.90167	-32.783	-5.26019	2.93661	-36.166	60.7135	2.93661	-18.5233	62.1085	2.93661	-19.9383	60.8793	2.93661
-20.1617	85.4621	2.94661	-36.0947	23.8939	2.94661	-54.4379	72.5932	2.94661	-38.147	76.4117	2.94661	-26.0389	105.072	2.94661	-15.8762	77.3745	2.94661	-15.8501	134.072	2.94661	-14.782	148.985	2.94661	-47.8536	86.7758	2.94661	-20.074	41.1695	2.94661	-7.06461	73.4561	2.90667	-35.2653	16.2044	2.94661	-36.897	59.6671	2.94661	-17.3104	67.3943	2.94661	-19.3748	61.872	2.94661
-18.1098	86.2133	2.95661	-36.4842	20.8622	2.95661	-52.4368	84.4788	2.95661	-42.3834	41.936	2.95661	-29.0458	130.99	2.95661	-10.2552	90.5214	2.95661	-15.2477	100.91	2.95661	-13.7573	132.082	2.95661	-52.9116	88.2246	2.95661	-24.7815	63.8143	2.95661	-2.40174	69.785	2.91168	-35.8727	30.049	2.95661	-36.7768	63.8796	2.95661	-17.6672	62.5378	2.95661	-19.0436	66.3261	2.95661
-18.9398	84.7109	2.9666	-36.0197	23.25	2.9666	-53.8621	70.8761	2.9666	-48.5329	33.0286	2.9666	-22.2514	109.338	2.9666	-13.2338	89.8238	2.9666	-18.8145	109.067	2.9666	-5.92913	163.849	2.9666	-40.57	109.716	2.9666	-22.9416	25.3933	2.9666	-2.52088	118.045	2.91669	-37.8264	32.0076	2.9666	-36.3885	61.1696	2.9666	-17.5735	68.2261	2.9666	-19.778	65.8163	2.9666
-18.0204	92.1159	2.9766	-36.7869	23.3036	2.9766	-53.5111	71.1713	2.9766	-44.9121	60.3141	2.9766	-26.7243	130.963	2.9766	-8.24539	102.676	2.9766	-18.9428	100.24	2.9766	0.433734	116.226	2.9766	-47.2882	98.742	2.9766	-19.8481	21.2346	2.9766	3.98382	63.4611	2.92169	-36.2955	20.068	2.9766	-35.9828	63.4772	2.9766	-17.8657	59.3448	2.9766	-18.9139	63.6966	2.9766
-20.0405	79.9888	2.9866	-35.3527	25.8524	2.9866	-55.4272	62.5589	2.9866	-41.8902	50.5482	2.9866	-24.118	112.343	2.9866	-14.7083	114.427	2.9866	-21.1389	120.174	2.9866	-16.3842	154.458	2.9866	-45.9041	135.821	2.9866	-18.4062	36.1791	2.9866	-1.43512	129.943	2.92669	-39.2259	18.4313	2.9866	-36.3013	65.1407	2.9866	-16.8965	67.3943	2.9866	-19.361	65.6016	2.9866
-18.0056	88.628	2.9966	-36.8461	23.7866	2.9966	-53.2163	70.8761	2.9966	-41.5288	53.7409	2.9966	-26.4738	159.376	2.9966	-13.9981	137.904	2.9966	-17.8077	114.781	2.9966	-13.8996	85.6664	2.9966	-57.3463	82.0805	2.9966	-18.1975	63.385	2.9966	0.560613	128.415	2.9317	-33.3671	-6.76271	2.9966	-35.5654	66.214	2.9966	-17.8568	62.6183	2.9966	-18.8234	66.7554	2.9966
-19.0132	83.423	3.00659	-34.8844	25.6378	3.00659	-54.2915	65.3492	3.00659	-42.9986	52.1043	3.00659	-24.062	160.584	3.00659	-11.6006	136.643	3.00659	-7.26793	112.447	3.00659	-11.2286	141.848	3.00659	-51.8098	91.8199	3.00659	-16.5961	10.7708	3.00659	-2.82216	136.428	2.9367	-36.1162	12.4481	3.00659	-36.9298	66.7506	3.00659	-16.7688	69.8628	3.00659	-19.0756	62.8916	3.00659
-17.0326	96.2209	3.01659	-35.7989	24.9134	3.01659	-52.9302	78.6836	3.01659	-44.1436	33.4579	3.01659	-28.9522	123.826	3.01659	-10.7206	129.077	3.01659	-22.8589	119.557	3.01659	-4.20116	142.599	3.01659	-33.1236	117.711	3.01659	-23.1665	40.9012	3.01659	1.52556	145.753	2.94171	-29.9955	17.1166	3.01659	-35.4686	68.4142	3.01659	-17.4231	67.7163	3.01659	-18.5846	69.8142	3.01659
-18.8018	82.6181	3.02659	-35.1707	17.6158	3.02659	-54.3156	65.376	3.02659	-43.8933	33.9945	3.02659	-24.6489	130.212	3.02659	-11.9946	112.737	3.02659	-18.079	136.379	3.02659	-13.6583	161.166	3.02659	-40.9706	64.158	3.02659	-20.6414	17.6662	3.02659	-1.83597	174.907	2.94671	-38.9051	54.0893	3.02659	-36.27	69.3533	3.02659	-16.8132	64.416	3.02659	-19.1514	65.7895	3.02659
-18.4329	90.1842	3.03658	-36.5759	20.9695	3.03658	-52.2889	81.2861	3.03658	-42.705	58.5702	3.03658	-25.4646	153.206	3.03658	-10.5798	127.011	3.03658	-18.4238	110.784	3.03658	-5.02478	126.34	3.03658	-52.5748	54.4187	3.03658	-17.2847	63.4118	3.03658	1.95252	207.974	2.95172	-35.3252	0.857208	3.03658	-35.4857	73.2439	3.03658	-17.2069	68.3603	3.03658	-18.8709	68.7141	3.03658
-18.4828	80.2571	3.04658	-35.0663	24.0817	3.04658	-54.8769	71.0908	3.04658	-44.1117	32.1432	3.04658	-23.4564	131.607	3.04658	-12.269	81.8015	3.04658	-12.3585	138.74	3.04658	-10.2336	128.701	3.04658	-59.2505	74.4608	3.04658	-16.6122	27.8348	3.04658	-1.57525	237.557	2.95672	-36.6635	-14.329	3.04658	-35.4768	70.5876	3.04658	-17.0117	71.6874	3.04658	-19.1955	68.7409	3.04658
-17.2485	89.5402	3.05658	-35.2089	17.7232	3.05658	-52.5742	77.5567	3.05658	-40.9865	27.2871	3.05658	-21.943	98.0427	3.05658	-9.99831	87.1676	3.05658	-13.7999	104.184	3.05658	-7.58502	115.796	3.05658	-42.2297	75.7486	3.05658	-20.0087	41.25	3.05658	7.30764	207.893	2.96173	-34.9999	18.5118	3.05658	-35.1313	71.473	3.05658	-17.4111	72.224	3.05658	-18.0063	72.6852	3.05658
-19.0177	90.3183	3.06657	-34.6513	20.4329	3.06657	-53.04	61.4321	3.06657	-43.0867	63.2116	3.06657	-25.7249	151.891	3.06657	-13.361	101.602	3.06657	-14.6458	90.4469	3.06657	-15.4876	146.06	3.06657	-36.5407	70.9729	3.06657	-19.5332	24.8835	3.06657	3.73669	174.8	2.96673	-28.8817	5.92821	3.06657	-35.9839	73.378	3.06657	-15.8709	81.9908	3.06657	-17.8202	69.0898	3.06657
-17.3915	98.0722	3.07657	-36.0416	20.9695	3.07657	-52.0584	73.4786	3.07657	-46.0723	54.8409	3.07657	-25.3895	132.868	3.07657	-11.2661	115.152	3.07657	-22.3687	130.825	3.07657	-8.21966	110.403	3.07657	-51.4464	81.1952	3.07657	-18.1766	23.9444	3.07657	1.4686	193.745	2.97174	-34.3424	19.5045	3.07657	-34.9555	72.2511	3.07657	-16.8707	75.6585	3.07657	-18.1837	69.3581	3.07657
-18.0474	95.1477	3.08657	-34.4156	27.1134	3.08657	-54.5922	65.6443	3.08657	-43.448	80.2751	3.08657	-26.3508	146.981	3.08657	-8.9431	80.0843	3.08657	-18.3076	110.623	3.08657	-5.05027	111.96	3.08657	-46.9102	113.391	3.08657	-22.0766	25.3128	3.08657	4.40493	191.065	2.97674	-39.8643	-4.58942	3.08657	-35.4008	69.0581	3.08657	-15.6075	75.6853	3.08657	-18.8952	65.87	3.08657
-16.4498	96.1672	3.09656	-35.5875	19.8695	3.09656	-52.4021	74.3372	3.09656	-41.7164	65.5726	3.09656	-22.976	129.756	3.09656	-10.6178	104.768	3.09656	-15.0109	127.257	3.09656	-10.926	113.945	3.09656	-52.0055	114.545	3.09656	-16.919	-6.64209	3.09656	-3.30658	121.073	2.98175	-35.7152	-4.07964	3.09656	-34.4583	69.407	3.09656	-15.9446	71.1508	3.09656	-17.5209	71.2363	3.09656
-18.2575	88.467	3.10656	-34.7502	26.4695	3.10656	-53.4555	74.4445	3.10656	-41.0619	49.2067	3.10656	-23.4915	137.778	3.10656	-13.374	73.4304	3.10656	-15.9477	161.706	3.10656	-2.3078	113.382	3.10656	-46.4437	95.3078	3.10656	-17.2856	36.4205	3.10656	-2.89601	117.911	2.98675	-29.8069	-57.1239	3.10656	-34.7522	67.7702	3.10656	-17.6805	67.1797	3.10656	-18.1693	73.517	3.10656
-17.4894	92.7598	3.11656	-35.077	21.5866	3.11656	-51.7224	87.9398	3.11656	-40.7111	58.8653	3.11656	-25.886	115.777	3.11656	-12.2494	81.6942	3.11656	-14.2442	124.816	3.11656	-15.9311	115.287	3.11656	-51.2408	116.235	3.11656	-21.9034	59.5214	3.11656	1.00154	174.693	2.99176	-36.2691	4.13055	3.11656	-35.5017	70.2387	3.11656	-16.9586	67.9041	3.11656	-17.3591	67.9628	3.11656
-17.6742	85.5158	3.12655	-34.3876	21.8012	3.12655	-53.2755	74.525	3.12655	-42.5884	74.7483	3.12655	-28.5097	109.365	3.12655	-8.47457	106.754	3.12655	-20.4769	118.806	3.12655	-10.1731	135.65	3.12655	-36.2134	80.8464	3.12655	-13.8569	33.9253	3.12655	-2.81136	159.606	2.99676	-37.6009	-14.5168	3.12655	-35.5223	68.3337	3.12655	-14.9188	84.3788	3.12655	-18.4266	66.2456	3.12655
-16.2256	99.8698	3.13655	-34.8136	22.2305	3.13655	-51.5657	78.5763	3.13655	-43.4758	52.7214	3.13655	-20.4473	123.317	3.13655	-9.81096	71.0425	3.13655	-13.7384	126.184	3.13655	-3.66688	143.377	3.13655	-41.1073	94.5297	3.13655	-17.3879	63.2777	3.13655	4.60631	206.848	3.00177	-33.4408	28.7075	3.13655	-34.2002	71.151	3.13655	-15.9934	73.1631	3.13655	-18.005	65.8431	3.13655
-17.5172	82.162	3.14655	-33.8659	21.828	3.14655	-53.6147	74.4713	3.14655	-43.6895	44.8872	3.14655	-21.6983	110.868	3.14655	-11.7907	97.0949	3.14655	-9.98684	129.162	3.14655	-3.85997	116.789	3.14655	-45.5868	103.732	3.14655	-19.4666	36.2327	3.14655	2.89837	161.187	3.00677	-34.8905	-11.3508	3.14655	-34.4963	71.2047	3.14655	-15.819	76.8927	3.14655	-18.1757	69.7069	3.14655
-16.6947	89.0036	3.15654	-35.4517	21.6134	3.15654	-52.18	82.3592	3.15654	-39.3163	45.9872	3.15654	-26.1662	133.941	3.15654	-13.4239	108.632	3.15654	-19.1489	119.611	3.15654	-15.7678	110.86	3.15654	-46.4597	70.5436	3.15654	-18.4035	22.442	3.15654	6.84489	195.085	3.01178	-34.7512	-16.6364	3.15654	-34.8011	66.8043	3.15654	-16.1971	75.417	3.15654	-17.4349	76.066	3.15654
-18.7897	83.5572	3.16654	-33.9653	24.2158	3.16654	-52.8706	84.452	3.16654	-43.2476	52.2384	3.16654	-22.0404	100.404	3.16654	-12.2085	127.386	3.16654	-15.8117	123.233	3.16654	-9.13327	107.989	3.16654	-51.9945	97.8298	3.16654	-19.1996	21.5297	3.16654	2.7022	170.191	3.01678	-29.1533	48.1866	3.16654	-34.6259	68.0654	3.16654	-15.1662	78.4222	3.16654	-17.4068	78.0784	3.16654
-15.6918	91.7671	3.17654	-34.1609	25.4232	3.17654	-50.0656	90.5423	3.17654	-39.4525	58.3555	3.17654	-25.8071	125.517	3.17654	-7.74081	144.665	3.17654	-14.7053	119.289	3.17654	-6.58846	117.326	3.17654	-43.989	142.77	3.17654	-17.0087	85.7615	3.17654	1.08743	135.141	3.02179	-33.9677	-44.5939	3.17654	-34.599	71.312	3.17654	-15.8484	75.1487	3.17654	-16.8695	79.0175	3.17654
-17.0342	86.9377	3.18653	-33.6535	31.6744	3.18653	-52.584	75.786	3.18653	-46.1469	71.4214	3.18653	-20.0366	152.213	3.18653	-9.86024	124.891	3.18653	-19.2727	118.698	3.18653	-12.8097	122.96	3.18653	-35.0361	111.111	3.18653	-14.6339	40.3109	3.18653	0.981623	96.1526	3.02679	-36.7967	14.0042	3.18653	-34.4008	70.9364	3.18653	-14.9198	73.2705	3.18653	-17.8891	74.6439	3.18653
-15.9104	92.8672	3.19653	-34.8542	23.1695	3.19653	-51.6269	81.0982	3.19653	-41.579	80.4093	3.19653	-27.7869	100.592	3.19653	-7.64237	118.667	3.19653	-13.259	124.708	3.19653	-6.25392	121.27	3.19653	-51.6618	72.2071	3.19653	-21.3515	30.3032	3.19653	-1.07906	85.2197	3.03179	-34.4517	-36.0618	3.19653	-33.5654	72.4926	3.19653	-16.0928	68.3871	3.19653	-17.0153	76.2001	3.19653
-17.3647	81.8669	3.20653	-33.444	24.9939	3.20653	-52.8666	73.3981	3.20653	-36.0085	91.4898	3.20653	-21.9618	120.312	3.20653	-8.9836	89.6896	3.20653	-11.2226	144.455	3.20653	-0.372221	150.139	3.20653	-56.6978	98.1786	3.20653	-18.8395	45.0331	3.20653	-2.04663	96.6618	3.0368	-30.7916	-20.4195	3.20653	-34.1661	72.0365	3.20653	-16.2641	77.2684	3.20653	-17.3159	75.6903	3.20653
-16.0821	88.4402	3.21652	-33.8589	18.85	3.21652	-51.7573	82.6007	3.21652	-42.5171	56.6116	3.21652	-25.5986	151.408	3.21652	-12.9437	86.7383	3.21652	-20.8374	142.925	3.21652	-9.43445	125.24	3.21652	-32.9665	88.332	3.21652	-17.657	36.7157	3.21652	-1.85345	156.82	3.04181	-37.6441	-10.2239	3.21652	-33.7538	70.3997	3.21652	-14.8969	81.4273	3.21652	-16.5012	76.7368	3.21652
-18.009	86.1328	3.22652	-33.2193	24.0549	3.22652	-51.65	75.2762	3.22652	-47.2185	57.2287	3.22652	-22.4278	138.342	3.22652	-9.78322	57.7614	3.22652	-14.8281	118.564	3.22652	-9.15891	91.5421	3.22652	-38.4829	95.6029	3.22652	-18.1659	84.259	3.22652	-3.56462	122.306	3.04681	-35.4563	61.7629	3.22652	-33.7869	69.7021	3.22652	-13.9436	84.6739	3.22652	-16.8067	76.6563	3.22652
-15.3993	96.7307	3.23652	-34.4752	18.3134	3.23652	-50.2511	84.8812	3.23652	-41.3142	71.6629	3.23652	-19.9998	124.712	3.23652	-11.1827	108.444	3.23652	-15.4695	131.577	3.23652	-13.0161	138.146	3.23652	-49.1691	86.7222	3.23652	-9.86232	48.7625	3.23652	7.2817	178.685	3.05181	-30.6336	-4.77724	3.23652	-34.5718	69.2728	3.23652	-15.1354	80.1125	3.23652	-17.0064	78.776	3.23652
-16.5325	92.6257	3.24652	-33.3652	25.9061	3.24652	-52.6063	73.5591	3.24652	-36.0804	103.375	3.24652	-23.8017	148.913	3.24652	-9.72305	82.1235	3.24652	-12.6799	80.4663	3.24652	-0.790903	120.411	3.24652	-52.3911	102.498	3.24652	-20.747	60.5947	3.24652	5.74217	231.823	3.05682	-29.0838	-9.49944	3.24652	-33.6476	66.9384	3.24652	-15.3578	79.0393	3.24652	-17.2465	74.1878	3.24652
-15.1603	100.541	3.25651	-32.7678	19.1451	3.25651	-50.0791	80.4543	3.25651	-39.4203	43.5189	3.25651	-25.8779	123.236	3.25651	-10.2292	126.796	3.25651	-13.6185	123.555	3.25651	-5.96946	97.3373	3.25651	-47.739	142.287	3.25651	-22.1083	33.5497	3.25651	2.52917	186.269	3.06182	-36.4968	-45.1842	3.25651	-33.1972	74.0488	3.25651	-15.2452	75.7658	3.25651	-16.5527	82.9349	3.25651
-16.8243	87.6353	3.26651	-33.4408	28.5354	3.26651	-52.4921	74.9006	3.26651	-40.9872	72.4141	3.26651	-21.0241	117.092	3.26651	-7.33531	78.233	3.26651	-15.0143	129.94	3.26651	-11.2412	119.338	3.26651	-32.9406	129.865	3.26651	-15.4104	-6.45428	3.26651	-1.95014	252.322	3.06683	-35.1503	33.1614	3.26651	-33.4729	72.117	3.26651	-14.6335	80.354	3.26651	-16.3931	79.0711	3.26651
-15.2883	100.782	3.27651	-34.4874	23.2232	3.27651	-50.6138	84.5861	3.27651	-45.5655	18.2725	3.27651	-24.2461	105.34	3.27651	-8.96277	84.1626	3.27651	-17.1557	81.8883	3.27651	-8.06159	108.955	3.27651	-45.0918	98.903	3.27651	-11.4529	55.4164	3.27651	1.71507	166.841	3.07183	-28.3167	16.902	3.27651	-33.803	72.1974	3.27651	-15.1526	79.6832	3.27651	-15.6235	79.7151	3.27651
-16.3894	94.155	3.2865	-32.0277	25.1012	3.2865	-51.9147	78.2006	3.2865	-38.2757	51.8092	3.2865	-22.146	124.363	3.2865	-10.4777	134.47	3.2865	-19.5468	148.05	3.2865	-8.26426	125.831	3.2865	-47.0136	62.2263	3.2865	-17.276	31.4033	3.2865	5.32221	183.991	3.07684	-32.0148	-27.1004	3.2865	-33.0571	69.1923	3.2865	-13.6667	89.6378	3.2865	-16.7209	73.5706	3.2865
-15.1217	97.9917	3.2965	-33.0004	23.8402	3.2965	-49.9178	84.6934	3.2965	-42.5383	48.5628	3.2965	-22.3408	109.714	3.2965	-9.37182	119.23	3.2965	-7.52524	99.6763	3.2965	-8.25024	137.689	3.2965	-51.7737	95.6029	3.2965	-21.724	31.1081	3.2965	2.1334	232.171	3.08184	-35.3062	2.81585	3.2965	-32.8477	71.795	3.2965	-14.8517	80.7028	3.2965	-16.8141	74.6976	3.2965
-16.3647	90.0232	3.3065	-33.3466	32.2378	3.3065	-51.6301	82.6812	3.3065	-40.1836	47.0067	3.3065	-24.2593	161.63	3.3065	-6.55663	114.293	3.3065	-10.2396	88.8908	3.3065	-7.65179	118.318	3.3065	-36.9152	130.16	3.3065	-16.6292	58.797	3.3065	-1.60097	219.121	3.08685	-35.7044	-28.2809	3.3065	-33.4247	67.1531	3.3065	-14.079	85.0228	3.3065	-16.6623	77.9442	3.3065
-14.7299	99.8161	3.31649	-33.5954	23.8939	3.31649	-49.951	85.3373	3.31649	-39.8073	51.7555	3.31649	-18.4693	110.76	3.31649	-11.3791	96.2363	3.31649	-15.77	151.833	3.31649	-5.9704	150.809	3.31649	-37.9515	76.4462	3.31649	-13.1714	56.4896	3.31649	7.19612	177.855	3.09185	-30.9736	26.8293	3.31649	-32.9856	70.829	3.31649	-14.7869	81.6688	3.31649	-15.8364	85.3229	3.31649
-16.0987	90.8013	3.32649	-31.7813	30.1183	3.32649	-51.7105	78.9787	3.32649	-39.9477	49.5823	3.32649	-23.8119	109.177	3.32649	-9.68965	75.8451	3.32649	-17.4795	82.5054	3.32649	1.97387	121.377	3.32649	-57.5881	101.667	3.32649	-14.843	20.0541	3.32649	0.647927	204.865	3.09686	-27.2315	11.9115	3.32649	-33.297	73.8073	3.32649	-14.382	86.3643	3.32649	-15.6896	89.455	3.32649
-14.7583	103.385	3.33649	-33.654	26.0671	3.33649	-49.3147	91.7765	3.33649	-40.2032	50.4677	3.33649	-23.3853	107.889	3.33649	-9.6229	95.968	3.33649	-22.7076	110.542	3.33649	-11.9428	152.634	3.33649	-37.8521	98.6884	3.33649	-18.0206	44.3087	3.33649	1.78862	177.801	3.10186	-35.806	-17.4681	3.33649	-32.8513	72.1706	3.33649	-14.368	85.5594	3.33649	-15.4107	89.0525	3.33649
-16.4505	96.677	3.34648	-31.2631	27.3549	3.34648	-52.0277	75.5982	3.34648	-43.3126	73.4873	3.34648	-24.8575	117.79	3.34648	-8.92397	129.479	3.34648	-6.04083	138.016	3.34648	-12.4219	132.538	3.34648	-48.1125	98.8225	3.34648	-18.0141	18.632	3.34648	3.22084	192.164	3.10687	-33.466	-53.8505	3.34648	-32.9701	71.795	3.34648	-13.5075	88.9938	3.34648	-16.5183	79.9298	3.34648
-14.3015	103.492	3.35648	-33.6305	25.5841	3.35648	-50.1999	91.2399	3.35648	-40.2229	81.1873	3.35648	-22.2823	130.454	3.35648	-8.48703	132.243	3.35648	-10.2479	146.172	3.35648	0.722967	140.694	3.35648	-40.1444	91.2564	3.35648	-21.4961	34.6497	3.35648	3.1801	170.218	3.11187	-33.0043	3.40612	3.35648	-32.9357	77.0271	3.35648	-14.0838	89.772	3.35648	-15.7869	86.4499	3.35648
-15.7334	93.4843	3.36648	-32.5347	31.8085	3.36648	-51.551	85.23	3.36648	-36.9509	82.341	3.36648	-17.6672	113.363	3.36648	-6.4961	118.801	3.36648	-13.2823	155.294	3.36648	-2.1545	111.208	3.36648	-36.8356	113.364	3.36648	-11.6745	28.7471	3.36648	2.15579	200.283	3.11688	-31.4296	-7.13833	3.36648	-32.3874	76.893	3.36648	-13.7067	91.516	3.36648	-15.6974	86.6108	3.36648
-14.2385	101.855	3.37647	-32.3081	22.9549	3.37647	-49.3691	100.308	3.37647	-39.5419	69.0336	3.37647	-21.2176	129.085	3.37647	-7.86305	89.7165	3.37647	-16.7954	132.999	3.37647	-11.5887	110.86	3.37647	-45.8882	97.3737	3.37647	-13.9968	46.1599	3.37647	6.28867	156.31	3.12188	-30.2185	-29.1931	3.37647	-32.5557	83.6009	3.37647	-13.6312	88.8597	3.37647	-14.9393	89.9916	3.37647
-15.8351	98.1527	3.38647	-32.0123	27.8915	3.38647	-49.7844	90.3277	3.38647	-42.9446	73.2727	3.38647	-24.127	139.173	3.38647	-12.7105	79.2258	3.38647	-18.4206	124.306	3.38647	-9.47031	168.866	3.38647	-50.2706	79.9073	3.38647	-11.8173	39.0231	3.38647	2.96462	140.795	3.12689	-31.6009	23.9048	3.38647	-32.3426	85.1303	3.38647	-14.0129	92.9918	3.38647	-15.6522	84.9741	3.38647
-14.7982	102.633	3.39647	-32.8446	28.1866	3.39647	-48.9136	91.2131	3.39647	-40.2727	73.3531	3.39647	-23.7643	133.432	3.39647	-8.41613	109.947	3.39647	-12.5298	113.628	3.39647	-1.86773	117.352	3.39647	-46.7088	132.119	3.39647	-19.1926	62.8216	3.39647	-0.158666	158.293	3.13189	-32.9966	18.163	3.39647	-31.7163	83.3862	3.39647	-13.486	92.8844	3.39647	-15.0634	90.5819	3.39647
-14.8033	102.365	3.40646	-30.6138	31.9158	3.40646	-51.473	92.4204	3.40646	-37.8713	75.9019	3.40646	-19.9622	107.809	3.40646	-4.07338	141.714	3.40646	-12.1661	167.609	3.40646	-9.01328	127.226	3.40646	-34.6363	114.786	3.40646	-19.1613	17.6393	3.40646	-0.965703	147.521	3.1369	-34.4319	-11.2971	3.40646	-31.9801	77.2955	3.40646	-13.3691	96.936	3.40646	-15.6146	87.4963	3.40646
-14.0172	103.519	3.41646	-32.4229	24.9939	3.41646	-49.2677	92.9838	3.41646	-35.4847	50.6018	3.41646	-22.0636	143.171	3.41646	-7.69997	110.537	3.41646	-7.03944	163.209	3.41646	-5.57871	99.8862	3.41646	-40.7386	72.69	3.41646	-18.1298	28.0227	3.41646	-2.53329	139.429	3.1419	-30.3341	1.60847	3.41646	-33.0272	78.0467	3.41646	-14.1078	93.2601	3.41646	-14.4254	98.6851	3.41646
-15.0743	100.111	3.42646	-31.6445	28.8841	3.42646	-50.9439	83.6739	3.42646	-42.4201	77.6995	3.42646	-20.37	107.138	3.42646	-12.6986	111.878	3.42646	-12.3365	117.464	3.42646	-3.24444	93.2592	3.42646	-46.5746	97.2664	3.42646	-12.5342	53.3236	3.42646	10.0217	168.503	3.14691	-28.677	42.257	3.42646	-32.1759	75.7392	3.42646	-12.7564	101.712	3.42646	-15.2578	84.7863	3.42646
-13.6974	110.951	3.43645	-32.7942	25.128	3.43645	-48.2355	99.3156	3.43645	-39.6	56.236	3.43645	-24.588	135.498	3.43645	-6.4874	144.585	3.43645	-15.9109	94.686	3.43645	-12.4032	165.163	3.43645	-42.0986	45.377	3.43645	-6.22409	63.2777	3.43645	1.42499	141.412	3.15191	-33.2278	13.7628	3.43645	-31.8666	79.9518	3.43645	-12.7531	101.122	3.43645	-14.8522	90.4746	3.43645
-15.1154	95.3355	3.44645	-31.5387	31.6207	3.44645	-50.1243	89.5764	3.44645	-39.1876	70.5897	3.44645	-19.1869	107.031	3.44645	-6.06794	102.085	3.44645	-17.736	111.132	3.44645	-6.26096	124.784	3.44645	-50.7054	95.3078	3.44645	-18.0712	22.6029	3.44645	3.3033	144.038	3.15692	-31.128	14.0042	3.44645	-31.7692	81.669	3.44645	-13.139	104.744	3.44645	-15.2848	89.294	3.44645
-13.8824	104.914	3.45645	-30.8137	21.8012	3.45645	-48.8384	94.6473	3.45645	-38.3271	78.0483	3.45645	-19.3344	133.19	3.45645	-8.29408	101.415	3.45645	-13.1867	121.033	3.45645	-1.42886	136.804	3.45645	-35.161	120.609	3.45645	-19.1877	4.86811	3.45645	-1.79612	145.512	3.16192	-29.7072	-39.3083	3.45645	-32.0029	80.7567	3.45645	-13.5935	98.6801	3.45645	-15.2313	95.0092	3.45645
-15.2898	102.284	3.46645	-30.8802	28.2134	3.46645	-50.0939	84.452	3.46645	-38.2705	77.6458	3.46645	-20.4973	109.553	3.46645	-5.47288	81.2917	3.46645	-8.45229	116.364	3.46645	-2.14188	122.665	3.46645	-42.3855	67.9679	3.46645	-19.9366	55.6042	3.46645	5.09151	176.756	3.16692	-32.702	-10.6532	3.46645	-31.138	77.4296	3.46645	-12.7451	102.383	3.46645	-14.7311	94.3115	3.46645
-12.9273	111.085	3.47644	-33.0229	21.5866	3.47644	-48.5905	95.318	3.47644	-37.3312	56.5311	3.47644	-26.6611	123.397	3.47644	-11.7265	100.985	3.47644	-11.1723	127.338	3.47644	-9.73733	160.066	3.47644	-43.2969	94.7712	3.47644	-13.5548	65.8266	3.47644	3.06598	163.224	3.17193	-32.0901	25.1122	3.47644	-30.6962	81.4544	3.47644	-12.9248	99.3241	3.47644	-14.027	97.8802	3.47644
-14.0495	103.411	3.48644	-30.6826	29.3671	3.48644	-49.7213	87.9667	3.48644	-45.916	22.3505	3.48644	-18.5196	109.526	3.48644	-5.8898	111.315	3.48644	-12.9921	121.113	3.48644	-1.1278	146.275	3.48644	-47.1736	88.0637	3.48644	-11.2586	53.6456	3.48644	-1.34858	184.634	3.17693	-31.1381	4.37203	3.48644	-32.2717	79.2273	3.48644	-12.6314	101.336	3.48644	-14.6362	98.0948	3.48644
-12.9917	110.146	3.49643	-31.2034	26.3622	3.49643	-49.0823	96.9546	3.49643	-35.8867	59.9385	3.49643	-19.0791	146.525	3.49643	-8.14173	119.176	3.49643	-16.0149	92.0298	3.49643	-6.13865	97.6325	3.49643	-38.6982	124.633	3.49643	-13.6844	32.1277	3.49643	7.06228	172.361	3.18194	-26.5817	-2.30881	3.49643	-31.9384	81.0787	3.49643	-13.1655	102.651	3.49643	-14.3016	99.9194	3.49643
-14.6693	97.0795	3.50643	-30.7515	34.6524	3.50643	-49.5412	89.4959	3.50643	-38.0069	87.7605	3.50643	-18.4468	110.304	3.50643	-8.51195	121.833	3.50643	-16.228	151.269	3.50643	-8.34003	88.1884	3.50643	-45.1076	57.1822	3.50643	-17.1471	57.5092	3.50643	8.35023	204.142	3.18694	-34.61	11.8041	3.50643	-30.9152	80.1664	3.50643	-11.938	107.105	3.50643	-14.6372	96.7801	3.50643
-13.4267	100.272	3.51643	-32.0245	26.6841	3.51643	-47.9476	103.179	3.51643	-36.6696	64.7141	3.51643	-23.0519	121.546	3.51643	-7.34411	157.49	3.51643	-7.99615	131.818	3.51643	2.18731	113.73	3.51643	-43.6286	88.5198	3.51643	-19.608	74.1708	3.51643	7.66283	160.223	3.19195	-29.3261	-14.3558	3.51643	-30.5172	78.6639	3.51643	-12.4818	102.678	3.51643	-13.5647	104.856	3.51643
-14.0026	94.0477	3.52643	-29.5005	35.4573	3.52643	-49.6765	83.9422	3.52643	-39.5295	45.1286	3.52643	-23.0879	113.819	3.52643	-4.02917	125.186	3.52643	-10.8128	149.552	3.52643	-12.4638	130.58	3.52643	-38.0255	97.1322	3.52643	-6.42334	73.3391	3.52643	-2.99876	150.817	3.19695	-30.8657	-7.08467	3.52643	-31.5378	79.925	3.52643	-11.9176	103.993	3.52643	-14.8617	99.9194	3.52643
-12.3242	102.526	3.53642	-30.8758	21.6671	3.53642	-47.6803	88.5301	3.53642	-43.3687	80.3824	3.53642	-20.3699	106.897	3.53642	-9.37705	133.45	3.53642	-11.4014	113.869	3.53642	-5.01526	137.233	3.53642	-43.3845	135.258	3.53642	-13.0904	41.5988	3.53642	1.55567	149.558	3.20196	-30.7465	17.4654	3.53642	-31.4181	79.12	3.53642	-12.6573	94.4407	3.53642	-13.5225	100.402	3.53642
-15.0451	99.6283	3.54642	-30.6225	33.7402	3.54642	-48.7948	81.4739	3.54642	-36.2216	64.3385	3.54642	-18.0243	148.161	3.54642	-5.03439	100.797	3.54642	-15.2689	118.215	3.54642	-2.1574	121.001	3.54642	-43.7282	86.2124	3.54642	-19.1459	55.1213	3.54642	1.02438	107.005	3.20696	-29.887	40.513	3.54642	-30.9594	79.925	3.54642	-12.4207	101.524	3.54642	-14.0323	104.212	3.54642
-13.5561	111.836	3.55642	-31.8322	15.8183	3.55642	-47.9972	91.4277	3.55642	-37.239	85.2922	3.55642	-21.9867	149.449	3.55642	-8.48871	116.44	3.55642	-16.0369	153.577	3.55642	-7.51455	161.488	3.55642	-39.2284	124.499	3.55642	-16.5049	28.2641	3.55642	3.07222	103.79	3.21197	-32.3262	5.15012	3.55642	-30.4476	83.3594	3.55642	-11.7686	103.993	3.55642	-13.0548	107.379	3.55642
-13.9326	111.058	3.56641	-29.9678	30.4939	3.56641	-49.6425	85.2032	3.56641	-40.6476	42.7408	3.56641	-20.6952	144.164	3.56641	-5.85251	118.881	3.56641	-7.71598	158.46	3.56641	8.15529	143.431	3.56641	-38.3904	61.0994	3.56641	-8.17881	56.7579	3.56641	6.62385	161.991	3.21697	-27.669	-40.8645	3.56641	-30.6684	83.5204	3.56641	-11.6223	105.469	3.56641	-14.539	99.973	3.56641
-11.9186	128.953	3.57641	-30.6626	23.8939	3.57641	-47.9011	95.4521	3.57641	-38.2063	81.5093	3.57641	-17.6615	120.687	3.57641	-5.21269	129.855	3.57641	-6.88288	106.759	3.57641	-8.32855	148.287	3.57641	-50.4923	73.012	3.57641	-14.6954	31.296	3.57641	3.70453	168.556	3.22198	-31.3982	-46.5794	3.57641	-31.0868	83.5741	3.57641	-13.3328	103.859	3.57641	-13.8672	101.932	3.57641
-13.2307	117.121	3.58641	-28.878	28.6427	3.58641	-48.842	88.7447	3.58641	-36.054	92.402	3.58641	-20.7776	166.46	3.58641	-4.74006	104.071	3.58641	-13.7174	118.376	3.58641	-15.5567	115.743	3.58641	-42.1912	134.855	3.58641	-15.0983	30.1154	3.58641	11.5841	180.025	3.22698	-29.583	-6.27975	3.58641	-30.3188	82.635	3.58641	-10.5947	114.752	3.58641	-13.9491	104.856	3.58641
-11.8261	117.229	3.5964	-31.1688	21.2646	3.5964	-47.3186	95.64	3.5964	-37.9118	104.341	3.5964	-18.465	151.918	3.5964	-11.0499	99.9389	3.5964	-9.65059	129.189	3.5964	-0.580746	104.608	3.5964	-38.5552	104.537	3.5964	-16.0147	41.7866	3.5964	0.244474	111.4	3.23199	-32.2692	-4.96505	3.5964	-30.1156	83.1984	3.5964	-12.0708	107.803	3.5964	-12.2939	106.117	3.5964
-14.0408	105.209	3.6064	-29.7108	23.8134	3.6064	-49.1838	88.7984	3.6064	-32.065	73.6483	3.6064	-18.0703	121.948	3.6064	-8.86239	126.474	3.6064	-14.426	110.784	3.6064	-1.20112	138.011	3.6064	-37.1765	116.423	3.6064	-14.7958	85.3322	3.6064	4.87716	146.369	3.23699	-31.3578	4.74766	3.6064	-30.3115	78.2077	3.6064	-11.5654	114.725	3.6064	-13.246	100.322	3.6064
-12.5492	121.629	3.6164	-30.9787	19.5475	3.6164	-47.4262	95.479	3.6164	-39.9789	49.6628	3.6164	-22.6673	122.7	3.6164	-2.87065	158.429	3.6164	-14.5844	121.247	3.6164	-1.5278	123.148	3.6164	-41.2247	121.816	3.6164	-11.5181	31.5374	3.6164	-4.72032	62.6036	3.242	-28.0978	-11.5386	3.6164	-30.5951	75.6856	3.6164	-11.7163	114.35	3.6164	-13.3341	101.69	3.6164
-13.3601	114.546	3.62639	-29.9776	24.7793	3.62639	-49.219	88.7984	3.62639	-42.5862	63.319	3.62639	-20.8374	136.088	3.62639	-3.05477	99.0267	3.62639	-12.0615	141.772	3.62639	-3.55207	165.593	3.62639	-42.0486	107.676	3.62639	-12.5641	74.6538	3.62639	3.68454	110.891	3.247	-25.3454	-21.9757	3.62639	-30.31	79.5225	3.62639	-11.0983	116.174	3.62639	-13.5994	100.402	3.62639
-11.5937	125.868	3.63639	-30.5516	32.5329	3.63639	-46.5281	94.2716	3.63639	-36.2765	73.8361	3.63639	-17.7351	160.101	3.63639	-8.92192	106.754	3.63639	-5.33305	114.164	3.63639	-7.13052	127.923	3.63639	-45.4225	89.8613	3.63639	-16.4044	36.3669	3.63639	8.86972	154.515	3.25201	-27.554	-43.5476	3.63639	-29.9744	87.0085	3.63639	-11.6592	113.813	3.63639	-12.6507	107.244	3.63639
-13.2456	117.497	3.64639	-28.0726	26.5232	3.64639	-48.4935	91.5618	3.64639	-32.9134	71.958	3.64639	-20.7088	139.764	3.64639	-4.97183	84.9138	3.64639	-14.2562	90.8225	3.64639	-1.84724	130.097	3.64639	-36.2814	96.703	3.64639	-12.2885	49.4332	3.64639	1.93158	129.246	3.25701	-32.7101	-18.5414	3.64639	-29.9337	85.5596	3.64639	-10.3898	119.502	3.64639	-13.0831	99.4901	3.64639
-11.81	124.956	3.65638	-31.2559	21.1841	3.65638	-46.2007	93.8424	3.65638	-38.9319	61.736	3.65638	-15.7846	153.876	3.65638	-6.0735	133.826	3.65638	-6.0716	109.657	3.65638	-3.65789	137.019	3.65638	-37.6283	103.437	3.65638	-11.5665	39.0767	3.65638	-3.24775	128.281	3.26202	-38.5169	-6.68221	3.65638	-29.9361	87.4915	3.65638	-11.0169	112.364	3.65638	-12.6051	106.949	3.65638
-13.3331	115.351	3.66638	-29.7496	44.2573	3.66638	-47.7119	82.8153	3.66638	-38.3182	62.0043	3.66638	-20.3031	137.215	3.66638	-8.27727	89.9848	3.66638	-10.4808	141.423	3.66638	-5.60798	129.882	3.66638	-49.0934	95.281	3.66638	-15.3361	38.2987	3.66638	5.56936	207.063	3.26702	-26.6533	16.6337	3.66638	-29.9051	86.9012	3.66638	-11.512	111.613	3.66638	-13.2816	109.257	3.66638
-11.3962	130.429	3.67638	-29.3603	16.4622	3.67638	-47.5224	90.4886	3.67638	-38.9235	62.3531	3.67638	-22.749	126.778	3.67638	-4.84324	125.83	3.67638	-20.1317	60.371	3.67638	-2.05544	148.582	3.67638	-37.6509	124.982	3.67638	-9.68684	32.2887	3.67638	4.78546	171.022	3.27203	-24.0316	30.7734	3.67638	-29.8446	86.4719	3.67638	-11.3566	109.305	3.67638	-12.0574	113.121	3.67638
-12.6154	119.804	3.68637	-27.9114	31.3793	3.68637	-48.4214	85.6861	3.68637	-37.0269	79.202	3.68637	-16.9563	140.756	3.68637	-2.75477	97.6315	3.68637	-14.7922	102.735	3.68637	-6.16999	144.987	3.68637	-39.0176	126.806	3.68637	-14.3782	25.1518	3.68637	-0.471901	192.995	3.27703	-26.723	-16.1266	3.68637	-29.2792	87.0085	3.68637	-10.3865	118.911	3.68637	-12.5065	104.695	3.68637
-10.8309	131.341	3.69637	-30.4595	29.9573	3.69637	-46.719	97.5449	3.69637	-37.3785	52.4531	3.69637	-16.1105	162.113	3.69637	-3.86567	131.518	3.69637	0.062724	160.016	3.69637	-1.81238	156.068	3.69637	-36.6273	102.257	3.69637	-12.0907	13.5611	3.69637	6.43098	152.05	3.28204	-27.4508	-20.3927	3.69637	-28.8856	87.0622	3.69637	-11.7019	116.711	3.69637	-13.061	109.445	3.69637
-12.5826	116.531	3.70637	-29.0371	22.2305	3.70637	-47.4355	92.474	3.70637	-35.8002	57.8189	3.70637	-17.4609	138.878	3.70637	-6.74753	110.725	3.70637	-14.7814	139.089	3.70637	2.02578	147.107	3.70637	-45.5861	107.14	3.70637	-16.7571	8.16823	3.70637	3.01088	166.413	3.28704	-36.4313	-3.11373	3.70637	-29.9291	85.3718	3.70637	-10.126	122.507	3.70637	-12.6391	107.674	3.70637
-11.3201	117.229	3.71637	-30.5315	31.4597	3.71637	-46.0853	104.091	3.71637	-35.6976	108.097	3.71637	-22.0067	112.477	3.71637	-9.70613	90.7629	3.71637	-4.88007	144.562	3.71637	-6.64109	134.926	3.71637	-48.264	94.5297	3.71637	-13.14	37.8694	3.71637	9.20956	202.668	3.29204	-27.7548	-35.0422	3.71637	-29.7552	84.1644	3.71637	-10.5397	117.489	3.71637	-11.7431	113.067	3.71637
-12.9463	112.587	3.72636	-28.1536	33.0427	3.72636	-48.1014	94.7546	3.72636	-38.0888	86.7947	3.72636	-19.1513	111.941	3.72636	-7.63413	137.233	3.72636	-11.3489	107.537	3.72636	-1.03821	171.602	3.72636	-40.6848	124.982	3.72636	-10.5769	55.5774	3.72636	10.7073	197.818	3.29705	-21.7561	-30.5883	3.72636	-29.3207	87.572	3.72636	-9.66212	123.177	3.72636	-12.7442	106.117	3.72636
-10.9535	130.161	3.73636	-28.9595	11.6866	3.73636	-45.9784	102.347	3.73636	-36.6793	84.8898	3.73636	-21.412	130.722	3.73636	-1.09544	152.714	3.73636	-12.0379	100.991	3.73636	-6.36082	126.367	3.73636	-32.6967	108.133	3.73636	-14.0727	64.9948	3.73636	-2.57825	158.025	3.30205	-32.0828	-23.1562	3.73636	-28.8544	88.2964	3.73636	-11.599	116.792	3.73636	-11.8573	112.342	3.73636
-12.2714	121.683	3.74635	-28.9437	43.8281	3.74635	-47.4482	99.2888	3.74635	-35.4777	80.4629	3.74635	-13.5985	137.939	3.74635	-3.80318	114.937	3.74635	-15.9135	127.659	3.74635	-11.0408	150.46	3.74635	-36.8062	119.482	3.74635	-10.1966	84.259	3.74635	0.181018	142.457	3.30706	-31.2011	-39.6303	3.74635	-28.5549	81.9105	3.74635	-9.46111	122.399	3.74635	-12.5242	106.332	3.74635
-10.2648	130.295	3.75635	-29.1698	36.2622	3.75635	-45.6	104.896	3.75635	-36.1273	62.3799	3.75635	-18.1288	137.59	3.75635	-5.94201	126.072	3.75635	-12.6384	177.589	3.75635	3.54912	114.026	3.75635	-41.4094	121.87	3.75635	-14.1284	60.5947	3.75635	2.37206	161.321	3.31206	-32.1825	20.9266	3.75635	-29.0339	86.5255	3.75635	-10.6563	124.573	3.75635	-11.7076	123.826	3.75635
-12.3913	123.748	3.76635	-27.2228	33.3378	3.76635	-47.3025	92.0716	3.76635	-40.6693	73.7824	3.76635	-20.763	132.788	3.76635	-3.86267	119.257	3.76635	-8.75646	204.821	3.76635	1.85388	110.43	3.76635	-37.9974	112.238	3.76635	-12.3549	40.3914	3.76635	-1.67807	245.006	3.31707	-24.0852	-6.76271	3.76635	-29.2743	87.0353	3.76635	-9.19117	125.378	3.76635	-12.6087	119.319	3.76635
-10.5208	127.907	3.77635	-29.5604	15.6573	3.77635	-46.1808	99.3156	3.77635	-34.8937	71.5824	3.77635	-17.9082	151.408	3.77635	-7.65346	142.465	3.77635	0	198.68	3.77135	0.682872	139.353	3.77635	-41.3719	108.186	3.77635	-11.4746	60.702	3.77635	7.78767	237.423	3.32207	-25.928	8.66494	3.77635	-28.7586	87.7866	3.77635	-10.5689	117.784	3.77635	-10.7858	120.687	3.77635
-11.3898	119.858	3.78634	-28.126	32.8817	3.78634	-47.2405	92.6619	3.78634	-32.4106	62.3263	3.78634	-19.2133	78.5908	3.78634	-6.67784	124.891	3.78634	-6.70334	117.839	3.77636	-2.59768	101.147	3.78634	-44.6475	100.513	3.78634	-13.566	68.134	3.78634	7.41153	267.837	3.32708	-28.4666	28.3318	3.78634	-28.2834	86.767	3.78634	-9.32811	124.197	3.78634	-11.4072	116.877	3.78634
-10.3088	130.912	3.79634	-29.0903	39.1061	3.79634	-45.0129	104.896	3.79634	-36.5284	84.4605	3.79634	-15.9121	111.887	3.79634	-2.21832	151.614	3.79634	-5.8516	100.529	3.78136	-10.7183	118.05	3.79634	-37.9684	58.3628	3.79634	-11.9995	31.0545	3.79634	13.5428	253.206	3.33208	-31.4413	39.2519	3.79634	-28.3603	88.5648	3.79634	-10.0288	114.403	3.79634	-11.8639	116.233	3.79634
-12.0041	122.648	3.80634	-27.0536	50.3476	3.80634	-46.8033	94.7277	3.80634	-35.1407	49.4482	3.80634	-17.4114	86.0496	3.80634	-3.61611	114.696	3.80634	-6.39674	136.408	3.78637	-3.82815	126.072	3.80634	-41.639	99.0372	3.80634	-10.551	62.3655	3.80634	5.00228	219.657	3.33709	-24.8747	12.5286	3.80634	-28.3974	88.0281	3.80634	-9.73441	121.38	3.80634	-12.2305	112.557	3.80634
-10.4758	125.331	3.81633	-29.118	33.15	3.81633	-45.938	101.65	3.81633	-38.5727	71.2873	3.81633	-21.4115	106.843	3.81633	-2.87116	124.838	3.81633	-11.9856	77.8337	3.79137	-1.13113	124.301	3.81633	-37.9429	83.4221	3.81633	-14.9066	44.3891	3.81633	1.69993	237.423	3.34209	-33.1184	3.54028	3.81633	-28.6209	94.9507	3.81633	-10.1251	118.831	3.81633	-10.9962	126.644	3.81633
-12.1894	121.897	3.82633	-27.8214	20.3256	3.82633	-46.682	95.0497	3.82633	-34.2998	84.9703	3.82633	-18.324	139.495	3.82633	-3.00595	97.0144	3.82633	-19.2495	154.656	3.79638	5.95769	125.992	3.82633	-39.6976	109.716	3.82633	-8.07997	62.8484	3.82633	7.29563	183.616	3.3471	-23.6573	-8.64085	3.82633	-28.6416	86.6329	3.82633	-9.17722	120.253	3.82633	-11.2656	121.224	3.82633
-9.65964	139.39	3.83633	-29.2987	35.4573	3.83633	-44.6928	102.347	3.83633	-34.2147	64.8214	3.83633	-18.8319	147.437	3.83633	-8.93603	97.7656	3.83633	-17.7627	100.074	3.80138	2.50249	97.2837	3.83633	-36.0963	134.882	3.83633	-10.6422	85.7615	3.83633	7.39385	177.962	3.3521	-25.5183	8.90642	3.83633	-28.1639	95.1385	3.83633	-9.62898	122.721	3.83633	-10.8123	129.703	3.83633
-10.6523	133.327	3.84632	-26.7156	38.8646	3.84632	-46.6822	91.9106	3.84632	-37.3928	74.9897	3.84632	-11.8667	145.452	3.84632	-4.28561	93.741	3.84632	-10.1524	168.241	3.80639	-12.9683	128.809	3.84632	-37.5172	143.521	3.84632	-13.1006	46.6429	3.84632	-3.00574	140.554	3.35711	-29.8962	5.25744	3.84632	-27.7147	90.1478	3.84632	-9.26332	121.299	3.84632	-11.8533	120.097	3.84632
-9.73043	137.754	3.85632	-27.5468	26.8719	3.85632	-44.9908	103.26	3.85632	-34.0142	100.692	3.85632	-18.0945	165.467	3.85632	-1.49744	137.072	3.85632	-6.28869	115.079	3.81139	-3.84338	147.429	3.85632	-47.0978	82.1879	3.85632	-10.3621	53.8871	3.85632	5.77733	200.096	3.36211	-26.636	-15.8315	3.85632	-27.1299	91.4894	3.85632	-10.331	124.358	3.85632	-10.8843	131.312	3.85632
-11.0345	124.151	3.86632	-26.9598	22.4988	3.86632	-45.7315	96.7668	3.86632	-34.7713	66.0556	3.86632	-18.7842	131.768	3.86632	-5.81484	137.636	3.86632	0.722178	131.692	3.8164	-1.01411	143.431	3.86632	-32.1854	146.607	3.86632	-14.639	46.2941	3.86632	8.17746	189.243	3.36712	-31.3466	-8.05058	3.86632	-28.4132	89.3697	3.86632	-8.51847	125.404	3.86632	-11.0469	126.697	3.86632
-9.96444	131.1	3.87631	-28.7434	28.9646	3.87631	-44.8658	100.281	3.87631	-35.6191	69.1678	3.87631	-17.9131	152.32	3.87631	-2.98076	100.878	3.87631	-15.3718	97.4478	3.8214	7.10594	146.838	3.87631	-36.6036	140.678	3.87631	-14.5468	60.5142	3.87631	1.50329	187.957	3.37212	-23.6091	-43.5207	3.87631	-28.3483	88.2964	3.87631	-9.1959	128.302	3.87631	-9.79725	130.642	3.87631
-11.2875	122.353	3.88631	-27.5239	34.25	3.88631	-47.4042	91.6692	3.88631	-37.0705	57.1214	3.88631	-16.0392	146.417	3.88631	-3.90929	149.656	3.88631	-6.40484	100.449	3.82641	-1.39196	169.832	3.88631	-35.7905	92.7321	3.88631	-8.15456	92.952	3.88631	7.51274	161.134	3.37713	-25.1315	29.5124	3.88631	-27.7037	91.3016	3.88631	-8.00093	130.234	3.88631	-10.9714	123.585	3.88631
-9.08044	130.617	3.89631	-27.8565	19.8158	3.89631	-44.7787	105.889	3.89631	-35.5709	88.163	3.89631	-15.6132	154.842	3.89631	-1.55335	140.077	3.89631	-12.1599	77.6194	3.83141	-7.09416	172.488	3.89631	-45.4466	90.854	3.89631	-5.33061	98.9889	3.89631	8.34526	148.379	3.38213	-32.2412	31.3369	3.89631	-27.0304	94.0384	3.89631	-9.16196	125.539	3.89631	-10.6835	126.429	3.89631
-10.6536	126.19	3.9063	-26.3591	37.872	3.9063	-45.1921	97.0351	3.9063	-32.635	69.4092	3.9063	-16.4998	144.378	3.9063	-3.35914	133.048	3.9063	-8.65928	147.609	3.83642	-6.11706	138.199	3.9063	-44.7606	87.3124	3.9063	-13.177	55.3359	3.9063	-0.024934	155.533	3.38714	-31.2723	-26.1881	3.9063	-27.6785	91.4089	3.9063	-8.78872	127.444	3.9063	-10.7559	119.909	3.9063
-9.16776	131.1	3.9163	-28.129	21.7475	3.9163	-43.6013	105.996	3.9163	-35.6302	69.1409	3.9163	-20.7884	161.469	3.9163	-5.16133	122.369	3.9163	-6.06326	151.789	3.84142	2.35352	152.714	3.9163	-30.3831	62.4678	3.9163	-15.3672	51.365	3.9163	2.56057	195.755	3.39214	-21.921	-3.91865	3.9163	-27.7895	91.1674	3.9163	-8.6097	120.065	3.9163	-9.75175	125.597	3.9163
-10.5478	123.507	3.9263	-27.0342	32.9085	3.9263	-47.0151	99.3425	3.9263	-29.4163	72.28	3.9263	-17.0111	169.706	3.9263	-3.09056	91.1653	3.9263	-6.82616	169.366	3.84643	3.10069	153.009	3.9263	-36.2251	103.545	3.9263	-10.7121	83.5614	3.9263	6.62276	155.614	3.39715	-25.1302	22.8315	3.9263	-27.4998	89.7722	3.9263	-8.19879	121.782	3.9263	-11.1218	124.578	3.9263
-9.61856	133.622	3.93629	-27.1039	27.7036	3.93629	-45.2459	103.85	3.93629	-40.0477	46.7116	3.93629	-15.4922	164.501	3.93629	-3.96824	115.205	3.93629	-11.7791	190.91	3.85143	-0.389513	138.414	3.93629	-47.5546	130.106	3.93629	-9.65633	77.9271	3.93629	3.66783	229.706	3.40215	-28.1868	30.9612	3.93629	-26.9798	93.5554	3.93629	-9.13146	120.414	3.93629	-9.76043	128.898	3.93629
-9.8323	132.844	3.94629	-26.4099	29.689	3.94629	-45.0303	109.484	3.94629	-36.5412	54.1165	3.94629	-15.2838	150.71	3.94629	-1.97917	139.889	3.94629	-3.33072	105.728	3.85643	-3.73879	150.487	3.94629	-39.1756	94.6102	3.94629	-7.76176	73.5269	3.94629	7.39127	208.805	3.40715	-24.7603	-15.0266	3.94629	-26.9393	92.348	3.94629	-8.37098	123.875	3.94629	-10.5635	127.368	3.94629
-8.47377	138.21	3.95629	-27.145	28.911	3.95629	-42.9346	106.828	3.95629	-36.2282	113.087	3.95629	-16.4751	137.456	3.95629	-3.66721	117.969	3.95629	-4.13134	201.145	3.86144	1.40467	143.458	3.95629	-27.5918	146.231	3.95629	-9.08695	75.9416	3.95629	9.0893	196.157	3.41216	-30.895	-6.33341	3.95629	-27.0876	96.8557	3.95629	-8.90276	123.499	3.95629	-10.2415	129.488	3.95629
-10.2991	123.319	3.96629	-26.9304	39.6427	3.96629	-45.1568	98.4839	3.96629	-31.9575	87.5459	3.96629	-16.4016	113.872	3.96629	-3.11493	140.721	3.96629	-16.852	97.2067	3.86645	-1.59806	167.041	3.96629	-36.722	93.1077	3.96629	-13.0262	48.6552	3.96629	9.85592	150.335	3.41716	-28.1259	2.86951	3.96629	-27.4458	95.1117	3.96629	-7.5569	126.719	3.96629	-10.8423	129.354	3.96629
-9.13587	129.785	3.97628	-27.9417	29.689	3.97628	-44.0562	101.757	3.97628	-31.7182	62.2458	3.97628	-17.4048	150.737	3.97628	-4.8303	133.933	3.97628	-15.2248	138.311	3.87145	-5.87408	123.577	3.97628	-44.6508	84.3879	3.97628	-11.0724	52.4382	3.97628	2.76406	206.634	3.42217	-24.6823	47.0865	3.97628	-26.629	99.2706	3.97628	-8.7059	126.988	3.97628	-8.87827	137.806	3.97628
-10.338	127.8	3.98628	-25.4633	31.7817	3.98628	-46.0316	96.7936	3.98628	-34.8506	65.7068	3.98628	-14.2506	163.401	3.98628	-1.38073	139.031	3.98628	-9.49267	118.161	3.87645	6.59761	170.556	3.98628	-46.5049	123.023	3.98628	-6.84234	56.6506	3.98628	0.939282	153.175	3.42717	-23.2546	37.347	3.98628	-27.176	99.3511	3.98628	-7.4527	132.434	3.98628	-9.62198	131.339	3.98628
-8.29432	139.203	3.99627	-26.9488	35.9939	3.99627	-44.1733	106.828	3.99627	-35.8792	93.3947	3.99627	-15.5088	130.695	3.99627	-0.50526	142.626	3.99627	-8.25007	174.431	3.88146	-2.47807	200.552	3.99627	-31.6606	113.982	3.99627	-11.189	70.4146	3.99627	2.57575	177.238	3.43218	-23.3324	-18.8365	3.99627	-26.5916	105.066	3.99627	-8.12918	125.056	3.99627	-9.13523	129.837	3.99627
-9.65241	135.017	4.00627	-25.6498	38.2476	4.00627	-44.8499	103.501	4.00627	-35.1572	103.67	4.00627	-19.7483	164.662	4.00627	-3.6917	152.124	4.00627	-15.3604	68.7769	3.88646	0	126.078	4.00128	-25.2432	103.706	4.00627	-14.2041	62.0972	4.00627	5.29835	159.285	3.43718	-28.6188	3.9964	4.00627	-26.0485	100.102	4.00627	-7.67558	129.563	4.00627	-10.0688	126.671	4.00627
-7.63407	139.793	4.01627	-27.0001	24.4036	4.01627	-43.7445	112.382	4.01627	-32.4356	100.022	4.01627	-16.1252	168.15	4.01627	-2.50561	118.64	4.01627	-6.81037	161.087	3.89147	1.50419	145.505	4.00629	-42.6179	67.2435	4.01627	-8.32413	74.7611	4.01627	5.26194	225.927	3.44219	-26.5946	26.7757	4.01627	-26.3776	100.371	4.01627	-8.74699	130.046	4.01627	-9.27874	130.32	4.01627
-10.0801	130.832	4.02627	-25.5797	34.8671	4.02627	-44.4171	97.7595	4.02627	-34.2254	96.6142	4.02627	-14.4732	164.072	4.02627	-3.03721	137.985	4.02627	-6.20808	179.95	3.89647	-6.04822	144.674	4.01129	-44.3721	67.8606	4.02627	-5.26357	60.6483	4.02627	2.52436	183.026	3.44719	-28.5571	-36.4643	4.02627	-26.5272	99.8877	4.02627	-6.58356	137.559	4.02627	-9.85428	122.807	4.02627
-8.41331	143.388	4.03626	-26.4099	29.9305	4.03626	-43.6234	108.116	4.03626	-33.502	82.7166	4.03626	-14.5834	153.259	4.03626	-5.40821	114.105	4.03626	-2.18581	150.77	3.90148	-7.29801	152.257	4.01629	-39.64	32.901	4.03626	-10.4732	18.4979	4.03626	1.4192	251.518	3.4522	-23.5937	1.07185	4.03626	-26.7238	99.9682	4.03626	-7.58563	129.268	4.03626	-9.18532	133.486	4.03626
-9.65979	132.924	4.04626	-25.4449	35.4305	4.04626	-44.2623	102.267	4.04626	-34.5059	108.661	4.04626	-12.6124	129.89	4.04626	-1.25634	139.272	4.04626	-8.30467	122.126	3.90648	-1.33807	118.897	4.0213	-27.926	62.6556	4.04626	-15.0129	56.6238	4.04626	7.50374	295.92	3.4572	-27.0531	-2.52346	4.04626	-26.2842	99.2706	4.04626	-7.33697	129.939	4.04626	-9.04295	132.144	4.04626
-7.82418	144.273	4.05626	-27.0999	25.8256	4.05626	-43.1592	116.326	4.05626	-35.0869	54.4653	4.05626	-22.2369	134.961	4.05626	-0.14817	148.448	4.05626	-2.73318	144.206	3.91149	12.3839	118.924	4.0263	-35.492	96.4615	4.05626	-9.96591	76.827	4.05626	6.26004	266.444	3.46221	-27.0121	36.2201	4.05626	-25.53	102.115	4.05626	-8.46467	126.827	4.05626	-8.60676	129.783	4.05626
-8.7918	135.259	4.06625	-25.0495	28.1866	4.06625	-44.8858	104.011	4.06625	-30.567	95.8362	4.06625	-15.6959	164.394	4.06625	-0.551994	120.276	4.06625	-7.67901	109.05	3.91649	-0.350132	102.096	4.03131	-41.3544	110.44	4.06625	-6.30739	80.3418	4.06625	13.7764	278.904	3.46721	-20.2106	29.5124	4.06625	-26.5072	102.276	4.06625	-6.90436	138.042	4.06625	-9.40261	131.125	4.06625
-7.93047	142.422	4.07625	-25.6932	20.7012	4.07625	-42.8364	113.428	4.07625	-31.1786	113.087	4.07625	-10.7731	136.517	4.07625	-3.14676	154.405	4.07625	-15.6784	80.7276	3.9215	-2.81981	147.541	4.03631	-44.1805	77.1438	4.07625	-9.16139	84.5541	4.07625	8.46132	262.183	3.47222	-28.5182	34.798	4.07625	-26.1358	105.308	4.07625	-7.01004	140.806	4.07625	-8.89849	137.054	4.07625
-9.39177	133.622	4.08625	-25.7904	42.0842	4.08625	-44.1	100.174	4.08625	-36.5233	86.4191	4.08625	-14.4182	144.325	4.08625	-5.39816	173.213	4.08625	-14.0328	160.604	3.9265	-2.07988	119.111	4.04132	-38.5114	113.955	4.08625	-10.6595	47.6624	4.08625	3.09481	222.819	3.47722	-26.9049	-15.0266	4.08625	-25.9828	104.959	4.08625	-6.65719	147.192	4.08625	-9.51469	134.613	4.08625
-7.3353	145.695	4.09624	-26.1319	16.5158	4.09624	-43.0467	109.269	4.09624	-35.5089	81.2678	4.09624	-15.759	124.47	4.09624	1.30402	142.277	4.09624	-7.57167	146.697	3.93151	0.751699	116.485	4.04632	-31.1321	141.214	4.09624	-7.9218	74.1171	4.09624	0.372404	207.277	3.48223	-22.6533	-1.36974	4.09624	-24.7873	107.723	4.09624	-7.14554	137.291	4.09624	-8.37634	141.562	4.09624
-8.28075	135.527	4.10624	-25.3333	44.0427	4.10624	-44.2993	105.004	4.10624	-33.3002	96.3459	4.10624	-17.5618	134.532	4.10624	0.074961	140.185	4.10624	-5.866	125.395	3.93651	2.67413	112.921	4.05133	-27.8533	106.845	4.10624	-10.903	63.707	4.10624	5.61166	209.448	3.48723	-27.4583	38.8495	4.10624	-25.6468	105.093	4.10624	-7.03252	141.96	4.10624	-8.87198	140.489	4.10624
-7.09974	147.252	4.11624	-25.4913	22.9012	4.11624	-41.8874	112.301	4.11624	-25.541	82.341	4.11624	-12.6795	130.293	4.11624	-1.56565	150.622	4.11624	-7.89503	152.86	3.94152	9.14437	113.055	4.05633	-37.4937	84.1465	4.11624	-2.30769	70.9512	4.11624	1.51992	231.769	3.49224	-21.9902	35.2542	4.11624	-25.937	102.383	4.11624	-7.61443	138.418	4.11624	-8.34429	142.957	4.11624
-8.92994	130.885	4.12623	-24.9005	46.2695	4.12623	-43.8158	108.787	4.12623	-37.4148	71.0727	4.12623	-15.9644	126.563	4.12623	-0.251794	172.328	4.12623	-12.9321	147.823	3.94652	-1.16154	141.753	4.06134	-51.265	135.553	4.12623	-15.5466	7.01453	4.12623	8.80118	232.117	3.49724	-28.4397	7.80636	4.12623	-25.767	103.859	4.12623	-6.07016	146.655	4.12623	-8.48994	139.228	4.12623
-7.27284	135.929	4.13623	-25.9152	29.6085	4.13623	-42.9765	117.748	4.13623	-34.3189	70.5629	4.13623	-15.8737	145.264	4.13623	-4.81817	97.9534	4.13623	-4.96938	213.498	3.95153	-7.44054	132.831	4.06634	-32.5397	146.553	4.13623	-5.73358	91.3422	4.13623	7.05323	303.021	3.50225	-18.1674	-14.7314	4.13623	-25.1228	108.715	4.13623	-6.4391	137.747	4.13623	-8.01167	141.696	4.13623
-8.6482	134.373	4.14623	-24.4613	33.7939	4.14623	-43.5183	109.833	4.14623	-30.9841	82.3946	4.14623	-18.5835	148.537	4.14623	-0.599055	129.452	4.14623	-3.46542	139.945	3.95653	-2.44218	150.837	4.07135	-27.3879	130.724	4.14623	-9.42143	38.6743	4.14623	5.21906	252.697	3.50725	-31.1174	51.4867	4.14623	-25.1888	107.079	4.14623	-5.98547	147.487	4.14623	-8.5776	139.899	4.14623
-7.38166	144.73	4.15622	-24.9044	34.1963	4.15622	-42.0628	113.723	4.15622	-29.5568	74.2117	4.15622	-13.3465	147.866	4.15622	-2.75668	154.432	4.15622	-0.704977	132.496	3.96154	-3.4516	142.531	4.07635	-35.2765	69.7119	4.15622	-13.4283	33.1204	4.15622	14.3966	291.873	3.51226	-24.7771	6.67947	4.15622	-25.2169	107.776	4.15622	-7.27467	135.788	4.15622	-7.89171	141.052	4.15622
-8.13905	138.076	4.16622	-24.8809	39.589	4.16622	-43.7096	106.828	4.16622	-31.5822	60.7433	4.16622	-10.409	158.598	4.16622	0.425737	134.362	4.16622	-2.96513	144.983	3.96654	-3.35626	155.392	4.08136	-39.5719	102.471	4.16622	-4.10072	59.8434	4.16622	6.2243	216.308	3.51726	-24.5163	48.2402	4.16622	-25.1802	107.642	4.16622	-5.97649	138.472	4.16622	-8.52734	144.165	4.16622
-6.31794	154.818	4.17622	-25.8345	26.2817	4.17622	-42.0807	120.994	4.17622	-36.5962	66.5117	4.17622	-14.6382	113.47	4.17622	2.07027	119.096	4.17622	-13.6037	124.189	3.97155	4.63766	125.837	4.08636	-41.3506	121.279	4.17622	-11.7679	90.3495	4.17622	6.72286	226.035	3.52227	-20.0597	-13.7119	4.17622	-24.5889	111.694	4.17622	-6.22223	137.908	4.17622	-7.31496	143.762	4.17622
-8.18197	139.605	4.18621	-23.6484	42.1378	4.18621	-43.0695	110.45	4.18621	-33.5047	62.3263	4.18621	-15.0992	160.584	4.18621	-4.02989	126.85	4.18621	-12.9664	99.5379	3.97655	1.80386	172.488	4.09137	-33.7368	108.401	4.18621	-5.33848	92.8447	4.18621	2.11435	264.38	3.52727	-25.2412	-25.8125	4.18621	-24.7594	108.179	4.18621	-5.85534	143.033	4.18621	-8.25187	142.77	4.18621
-6.99781	140.893	4.19621	-24.992	36.5841	4.19621	-41.9527	123.704	4.19621	-32.7365	94.3337	4.19621	-12.7557	137.215	4.19621	-1.42675	154.7	4.19621	-16.5717	128.182	3.98156	-1.44664	138.324	4.09637	-39.3649	112.721	4.19621	-8.22706	82.5419	4.19621	2.4621	240.183	3.53227	-27.2669	-10.3848	4.19621	-25.2463	107.615	4.19621	-6.09505	139.491	4.19621	-7.50334	144.058	4.19621
-8.20101	141.349	4.20621	-24.0424	37.8183	4.20621	-43.2522	109.511	4.20621	-26.9764	78.3166	4.20621	-14.9859	109.848	4.20621	-1.07955	122.181	4.20621	-7.50982	174.431	3.98656	6.6022	152.284	4.10138	-32.7922	83.6635	4.20621	-5.68587	82.676	4.20621	8.84227	235.011	3.53728	-22.8816	-11.8337	4.20621	-24.7923	109.762	4.20621	-5.7729	138.042	4.20621	-8.32658	139.738	4.20621
-6.32363	154.093	4.21621	-25.2944	31.9158	4.21621	-41.8441	118.016	4.21621	-32.7674	61.119	4.21621	-13.3702	151.676	4.21621	-2.50732	156.524	4.21621	0.583248	139.731	3.99157	-1.1702	173.855	4.10638	-33.6338	133.246	4.21621	-8.9062	30.1423	4.21621	5.53154	251.974	3.54229	-26.6969	-4.64308	4.21621	-24.7289	111.506	4.21621	-6.80244	133.159	4.21621	-7.63189	147.546	4.21621
-7.46694	141.054	4.2262	-23.6432	41.9232	4.2262	-43.0067	113.911	4.2262	-33.4594	43.814	4.2262	-16.6752	148.537	4.2262	0.57779	136.965	4.2262	-4.91146	118.643	3.99657	11.4754	143.951	4.11139	-30.1221	94.7712	4.2262	-12.0547	106.099	4.2262	7.27003	324.592	3.54729	-23.3429	46.9255	4.2262	-24.7154	109.574	4.2262	-5.67138	145.233	4.2262	-7.78814	148.78	4.2262
-6.31257	153.637	4.2362	-25.1539	39.8305	4.2362	-41.2723	125.421	4.2362	-31.3061	67.2092	4.2362	-14.0516	156.613	4.2362	3.11312	156.176	4.2362	-16.3743	118.428	4.00157	0.073444	150.194	4.11639	-40.9624	89.7003	4.2362	-10.432	72.9366	4.2362	9.6238	274.134	3.55229	-21.8205	5.87455	4.2362	-24.0086	110.701	4.2362	-6.60823	148.131	4.2362	-6.7886	153.529	4.2362
-7.93178	138.881	4.2462	-23.9908	48.1744	4.2462	-42.4744	113.75	4.2462	-33.0218	65.8141	4.2462	-9.95038	131.661	4.2462	1.75437	92.6678	4.2462	-3.75261	134.908	4.00658	3.16741	107.08	4.12139	-43.3211	112.721	4.2462	-5.78145	107.87	4.2462	13.3332	226.061	3.5573	-22.0606	18.0557	4.2462	-24.7727	109.413	4.2462	-5.11221	154.49	4.2462	-7.34954	145.641	4.2462
-6.11267	155.944	4.25619	-23.8894	35.4305	4.25619	-41.1741	119.679	4.25619	-32.2614	74.2653	4.25619	-11.8068	121.251	4.25619	-4.12803	106.62	4.25619	-17.177	173.707	4.01158	4.20732	140.816	4.1264	-30.6782	112.425	4.25619	-6.45218	85.3859	4.25619	9.5187	222.498	3.5623	-23.9622	21.5168	4.25619	-24.3908	109.95	4.25619	-5.45221	155.537	4.25619	-7.22334	149.719	4.25619
-7.30757	145.991	4.26619	-23.5191	38.2744	4.26619	-42.9116	111.443	4.26619	-33.0497	88.6727	4.26619	-14.9452	103.918	4.26619	-0.957508	113.649	4.26619	-2.44329	114.918	4.01659	-8.9929	139.315	4.1314	-28.6503	93.4297	4.26619	-6.3713	105.616	4.26619	7.14523	194.174	3.56731	-30.1147	-6.06511	4.26619	-23.7982	110.513	4.26619	-4.89628	154.007	4.26619	-7.82205	147.009	4.26619
-5.164	151.598	4.27619	-24.673	33.9549	4.27619	-41.6606	120.377	4.27619	-32.3586	111.075	4.27619	-19.9551	143.895	4.27619	1.18262	143.78	4.27619	-1.34879	141.928	4.02159	-5.04372	123.05	4.13641	-35.6298	131.689	4.27619	-4.48444	64.1094	4.27619	6.61167	211.35	3.57231	-25.0857	-0.24285	4.27619	-23.5743	111.828	4.27619	-5.84691	154.061	4.27619	-7.13332	150.309	4.27619
-7.04963	141.59	4.28618	-23.4671	42.0037	4.28618	-42.9276	116.218	4.28618	-28.5813	88.5118	4.28618	-10.3724	148.349	4.28618	1.5925	145.792	4.28618	-0.253695	100.717	4.0266	1.06169	153.624	4.14141	-32.474	87.5002	4.28618	-9.416	64.3241	4.28618	4.74469	169.95	3.57732	-20.3018	22.0803	4.28618	-23.9755	111.398	4.28618	-5.13799	161.923	4.28618	-6.70684	155.139	4.28618
-6.00958	146.661	4.29618	-24.5268	31.111	4.29618	-39.5601	123.57	4.29618	-28.777	89.102	4.29618	-13.6651	154.386	4.29618	-0.357763	112.737	4.29618	-20.2078	107.71	4.0316	-1.43344	148.131	4.14642	-40.6822	149.612	4.29618	-11.4382	26.6275	4.29618	-1.61128	227.803	3.58232	-21.1779	16.8483	4.29618	-23.8055	107.83	4.29618	-5.72283	153.041	4.29618	-5.95218	151.195	4.29618
-6.81155	139.927	4.30618	-22.8771	54.6403	4.30618	-42.0987	113.509	4.30618	-33.4573	85.4532	4.30618	-12.2811	179.07	4.30618	-4.49593	125.052	4.30618	-11.514	117.571	4.03661	-5.75622	176.802	4.15142	-37.7085	123.694	4.30618	-6.20177	77.6051	4.30618	5.27906	201.596	3.58733	-18.9456	-34.0495	4.30618	-23.8777	108.286	4.30618	-3.80732	164.633	4.30618	-6.89686	148.485	4.30618
-5.21383	148.378	4.31617	-23.1926	36.0744	4.31617	-41.0365	118.848	4.31617	-34.3021	98.3313	4.31617	-12.1123	159.591	4.31617	2.99523	125.321	4.31617	-13.2781	128.798	4.04161	-0.981627	152.74	4.15643	-28.3945	111.057	4.31617	-8.4307	112.189	4.31617	0.753467	238.361	3.59233	-31.7525	15.9897	4.31617	-23.4089	107.991	4.31617	-5.18837	162.862	4.31617	-6.68037	148.163	4.31617
-7.47783	144.139	4.32617	-23.2479	38.5963	4.32617	-42.5808	112.57	4.32617	-33.1064	92.2142	4.32617	-14.979	169.33	4.32617	0.573432	155.585	4.32617	-5.91191	154.334	4.04662	9.09193	193.201	4.16143	-39.5802	119.991	4.32617	-0.85906	106.421	4.32617	8.89681	289.649	3.59734	-20.4829	49.8769	4.32617	-24.0553	105.978	4.32617	-4.24603	160.42	4.32617	-7.40805	147.599	4.32617
-4.96804	154.308	4.33617	-24.0816	36.9866	4.33617	-40.4656	120.484	4.33617	-25.2938	101.095	4.33617	-13.1507	148.537	4.33617	0.757447	162.239	4.33617	2.53348	121.296	4.05162	12.4842	158.501	4.16644	-32.4605	119.24	4.33617	-11.12	78.1954	4.33617	4.73676	318.911	3.60234	-22.9503	16.1239	4.33617	-24.1926	114.618	4.33617	-5.13795	150.546	4.33617	-5.15905	152.456	4.33617
-6.89391	145.239	4.34616	-22.7233	44.8744	4.34616	-41.8285	117.131	4.34616	-27.6774	83.3337	4.34616	-12.2177	165.118	4.34616	-1.17927	99.2145	4.34616	-6.22347	135.738	4.05663	-0.873967	139.101	4.17144	-35.0577	104.671	4.34616	-7.50331	73.5	4.34616	8.91092	312.694	3.60735	-16.9695	-34.6398	4.34616	-22.9478	111.452	4.34616	-4.51111	152.236	4.34616	-7.31471	151.222	4.34616
-5.13265	157.018	4.35616	-22.87	34.0354	4.35616	-39.9932	123.275	4.35616	-34.4086	70.4019	4.35616	-8.69624	139.495	4.35616	2.09795	172.811	4.35616	-12.1331	143.321	4.06163	3.5101	135.51	4.17645	-39.3051	106.362	4.35616	-5.2667	69.556	4.35616	14.9974	318.723	3.61235	-23.45	-8.96282	4.35616	-22.4704	111.72	4.35616	-5.09351	151.217	4.35616	-6.38352	149.961	4.35616
-6.21098	149.21	4.36616	-22.6785	30.789	4.36616	-42.2289	118.633	4.36616	-36.5288	96.7752	4.36616	-11.6187	173.972	4.36616	2.02349	175.413	4.36616	-0.44365	182.523	4.06664	1.79086	160.832	4.18145	-27.3509	112.935	4.36616	-8.47892	72.1317	4.36616	8.37884	344.261	3.61736	-28.0148	20.4436	4.36616	-23.848	107.749	4.36616	-4.60167	162.566	4.36616	-6.29164	154.549	4.36616
-5.42066	163.376	4.37615	-23.6877	39.1061	4.37615	-39.7793	121.477	4.37615	-23.5923	77.2702	4.37615	-15.7016	131.554	4.37615	-0.422529	146.919	4.37615	2.92839	139.463	4.07164	6.31286	135.457	4.18646	-35.7091	124.418	4.37615	-3.84171	56.3286	4.37615	14.2345	297.179	3.62236	-26.3911	-14.7314	4.37615	-23.3786	112.472	4.37615	-4.67764	162.513	4.37615	-5.92213	154.71	4.37615
-6.37414	154.737	4.38615	-22.7042	46.7793	4.38615	-40.7497	113.562	4.38615	-28.7149	74.7214	4.38615	-14.8436	111.78	4.38615	0.373923	120.625	4.38615	-2.87062	156.344	4.07665	-2.02179	108.205	4.19146	-35.7486	123.989	4.38615	-6.89862	97.7815	4.38615	7.25007	232.975	3.62737	-24.9701	64.2045	4.38615	-22.8019	111.398	4.38615	-3.0208	172.709	4.38615	-5.9437	156.051	4.38615
-5.09211	169.011	4.39615	-23.2031	40.4207	4.39615	-39.8856	123.677	4.39615	-34.0755	86.0971	4.39615	-11.0414	140.488	4.39615	2.73058	171.71	4.39615	-13.3273	105.862	4.08165	-2.2817	119.379	4.19647	-32.9686	142.931	4.39615	-5.48628	62.2045	4.39615	2.3921	242.38	3.63237	-15.4962	77.7808	4.39615	-22.6005	104.932	4.39615	-4.05811	161.547	4.39615	-5.48503	159.781	4.39615
-5.85787	158.386	4.40614	-21.704	41.2793	4.40614	-42.0068	112.865	4.40614	-31.9979	92.8313	4.40614	-12.7651	136.893	4.40614	1.75464	116.466	4.40614	-14.6108	119.474	4.08666	-0.385481	141.968	4.20147	-29.9641	111.164	4.40614	-5.84321	68.8316	4.40614	5.84422	185.411	3.63738	-20.2145	-14.4094	4.40614	-22.7596	106.676	4.40614	-4.2545	155.537	4.40614	-6.27305	153.556	4.40614
-4.22911	163.162	4.41614	-22.9618	33.9012	4.41614	-40.2237	119.706	4.41614	-28.4722	93.1801	4.41614	-9.90102	181.833	4.41614	-0.097335	112.039	4.41614	-7.26938	137.935	4.09166	0.14191	160.484	4.20648	-37.2935	119.643	4.41614	-7.11056	39.2914	4.41614	10.7099	222.712	3.64238	-22.626	-11.8605	4.41614	-22.6302	105.925	4.41614	-5.47106	155.859	4.41614	-5.96885	159.352	4.41614
-5.41277	158.976	4.42614	-22.2482	55.3915	4.42614	-41.2899	112.113	4.42614	-30.2731	93.6093	4.42614	-15.5637	166.03	4.42614	2.05153	151.614	4.42614	-5.85335	92.973	4.09667	-5.15985	96.0939	4.21148	-38.974	81.4903	4.42614	-9.06304	69.1804	4.42614	3.85955	223.409	3.64739	-24.6651	-15.2949	4.42614	-22.9072	111.613	4.42614	-3.30344	164.793	4.42614	-5.80312	157.5	4.42614
-4.25574	167.615	4.43613	-23.4763	36.0207	4.43613	-38.7909	124.777	4.43613	-30.8871	101.792	4.43613	-8.90064	166.111	4.43613	0.436671	116.171	4.43613	-10.191	119.206	4.10167	-0.079048	171.202	4.21649	-35.3548	98.8225	4.43613	-6.88234	92.952	4.43613	4.8164	231.448	3.65239	-23.7727	-0.001373	4.43613	-22.616	109.467	4.43613	-3.59807	161.923	4.43613	-5.47006	167.991	4.43613
-6.12604	154.818	4.44613	-21.5941	44.3378	4.44613	-40.8228	113.428	4.44613	-31.3021	63.4263	4.44613	-11.5794	153.688	4.44613	1.58848	174.903	4.44613	-8.10477	157.576	4.10668	9.53451	119.058	4.22149	-25.8553	122.755	4.44613	-3.52315	100.491	4.44613	9.45095	275.983	3.6574	-17.5235	-14.0875	4.44613	-22.4838	109.52	4.44613	-2.57266	165.84	4.44613	-5.65707	171.399	4.44613
-4.77142	164.181	4.45613	-22.2785	45.3842	4.45613	-40.2522	122.094	4.45613	-31.3614	116.28	4.45613	-14.8531	135.793	4.45613	-0.024173	135.167	4.45613	-5.9879	100.369	4.11168	8.94807	191.54	4.2265	-38.4704	133.568	4.45613	-5.78683	84.5273	4.45613	3.2527	263.791	3.6624	-22.7732	-16.073	4.45613	-22.3074	107.293	4.45613	-4.76422	149.929	4.45613	-4.71607	171.319	4.45613
-5.46585	159.486	4.46612	-22.126	54.0232	4.46612	-41.0633	117.05	4.46612	-26.2952	109.09	4.46612	-9.54764	122.619	4.46612	1.68962	154.861	4.46612	0.521583	119.849	4.11669	2.7251	95.6384	4.2315	-32.1087	96.0322	4.46612	-3.94317	80.6101	4.46612	8.35099	286.916	3.66741	-20.9852	-64.8779	4.46612	-22.4781	112.955	4.46612	-3.97574	163.157	4.46612	-5.37338	162.196	4.46612
-3.71092	166.972	4.47612	-22.1601	36.5841	4.47612	-38.3838	126.628	4.47612	-28.4869	82.2068	4.47612	-7.42596	155.406	4.47612	3.55358	124.247	4.47612	-14.7257	117.276	4.12169	0.741028	102.203	4.23651	-32.0544	84.1733	4.47612	-6.29011	60.9166	4.47612	17.1244	301.011	3.67241	-26.3271	-2.06734	4.47612	-21.9537	113.116	4.47612	-3.67893	167.53	4.47612	-4.81436	166.543	4.47612
-5.51229	159.003	4.48612	-21.8831	54.2915	4.48612	-39.7342	123.489	4.48612	-25.7615	87.0898	4.48612	-16.4411	132.037	4.48612	4.49674	175.708	4.48612	2.79955	104.549	4.12669	-7.76131	138.002	4.24151	-28.2291	116.611	4.48612	-11.0579	68.9389	4.48612	8.97027	280.887	3.67741	-17.3076	7.16242	4.48612	-22.2712	116.577	4.48612	-2.44895	176.438	4.48612	-5.25592	157.581	4.48612
-4.0812	167.133	4.49611	-22.1367	41.4939	4.49611	-38.7094	124.079	4.49611	-32.2674	81.7507	4.49611	-11.0828	117.629	4.49611	-2.64088	148.958	4.49611	-9.61004	130.165	4.1317	-0.373191	154.803	4.24651	-32.8372	109.34	4.49611	-4.24234	114.658	4.49611	3.98357	271.053	3.68242	-22.8621	46.9792	4.49611	-21.9785	115.745	4.49611	-4.20265	167.96	4.49611	-5.2612	163.457	4.49611
-4.78488	159.942	4.50611	-21.85	58.7988	4.50611	-41.8365	113.106	4.50611	-37.5306	98.5191	4.50611	-14.5604	166.486	4.50611	2.18374	170.208	4.50611	-6.70938	113.927	4.1367	-1.1889	141.271	4.25152	-36.9496	126.994	4.50611	-2.54948	136.364	4.50611	10.9218	229.116	3.68742	-18.7457	18.6996	4.50611	-22.0333	114.565	4.50611	-2.30468	174.587	4.50611	-4.88994	166.489	4.50611
-3.06742	174.725	4.51611	-21.3034	35.7793	4.51611	-39.3738	129.445	4.51611	-22.1064	116.119	4.51611	-9.59286	180.706	4.51611	5.25356	151.749	4.51611	0.237798	172.233	4.14171	0.992188	113.243	4.25652	-32.024	130.563	4.51611	-2.53031	88.4445	4.51611	8.15166	195.353	3.69243	-26.8192	-7.59446	4.51611	-21.7363	121.809	4.51611	-3.92637	168.174	4.51611	-4.36675	167.106	4.51611
-4.90443	163.671	4.52611	-20.975	53.5671	4.52611	-39.6055	126.897	4.52611	-24.6018	118.883	4.52611	-7.92425	148.779	4.52611	2.60189	160.442	4.52611	-4.92407	129.334	4.14671	5.94224	192.37	4.26153	-27.2423	134.802	4.52611	-7.62273	85.8152	4.52611	4.47867	199.265	3.69743	-21.7494	-18.756	4.52611	-21.3725	121.943	4.52611	-2.2698	177.7	4.52611	-4.82753	164.369	4.52611
-4.11317	168.93	4.5361	-21.5918	41.5476	4.5361	-37.9327	132.236	4.5361	-34.0488	104.77	4.5361	-13.246	164.984	4.5361	1.60846	169.645	4.5361	-8.03322	162.024	4.15172	10.4313	152.713	4.26653	-42.5229	144.407	4.5361	-3.2545	87.8006	4.5361	5.4761	245.542	3.70244	-16.6536	56.9602	4.5361	-21.5946	114.591	4.5361	-2.86365	172.602	4.5361	-4.82269	164.396	4.5361
-4.75196	167.455	4.5461	-21.8081	57.8061	4.5461	-39.5158	121.504	4.5461	-32.8396	82.6629	4.5461	-11.1648	150.066	4.5461	0.008699	141.982	4.5461	-9.55858	132.898	4.15672	8.48195	171.416	4.27154	-36.2812	104.484	4.5461	-9.21325	89.4641	4.5461	6.99761	322.287	3.70744	-21.8887	-13.4704	4.5461	-22.4323	118.402	4.5461	-2.41844	171.314	4.5461	-5.33657	164.074	4.5461
-2.96962	180.762	4.5561	-21.5757	36.2354	4.5561	-38.5494	128.372	4.5561	-26.6998	67.397	4.5561	-7.96537	151.891	4.5561	3.76321	178.633	4.5561	-8.1522	122.314	4.16173	7.04899	92.6908	4.27654	-31.0921	105.664	4.5561	-5.82725	137.249	4.5561	11.488	258.994	3.71245	-22.6869	7.3234	4.5561	-21.1888	117.811	4.5561	-3.54007	163.854	4.5561	-4.16022	175.343	4.5561
-4.06595	172.257	4.56609	-20.1876	48.5232	4.56609	-40.9837	117.882	4.56609	-23.0952	110.807	4.56609	-10.2065	146.471	4.56609	4.42803	121.35	4.56609	-14.3928	164.811	4.16673	-3.56527	174.819	4.28155	-20.7976	142.421	4.56609	-2.40756	139.986	4.56609	16.8868	267.221	3.71745	-20.584	15.2116	4.56609	-21.1363	124.358	4.56609	-2.45951	173.916	4.56609	-4.33888	177.275	4.56609
-2.84532	179.474	4.57609	-20.4575	40.3134	4.57609	-38.6622	128.426	4.57609	-32.964	94.0654	4.57609	-16.2798	113.577	4.57609	0.79845	141.875	4.57609	-11.8797	147.207	4.17174	-7.69111	155.58	4.28655	-30.232	139.846	4.57609	-1.62823	70.8975	4.57609	0.340741	255.832	3.72246	-21.3461	8.93324	4.57609	-21.591	121.782	4.57609	-2.78653	169.65	4.57609	-3.70737	180.898	4.57609
-4.45474	163.832	4.58609	-21.6824	52.8695	4.58609	-39.477	127.165	4.58609	-30.204	87.3849	4.58609	-7.82916	149.583	4.58609	-0.845425	159.449	4.58609	-0.509149	124.886	4.17674	9.66795	161.636	4.29156	-40.449	134.963	4.58609	-5.70273	85.681	4.58609	10.8534	198.676	3.72746	-14.3146	25.6488	4.58609	-21.2107	123.07	4.58609	-1.40548	177.109	4.58609	-4.15853	180.254	4.58609
-3.16216	173.357	4.59608	-21.4945	42.4329	4.59608	-37.0187	134.489	4.59608	-29.2679	90.7654	4.59608	-9.57837	162.864	4.59608	5.11219	163.178	4.59608	2.97989	157.684	4.18175	-3.73857	110.885	4.29656	-36.0608	77.3048	4.59608	-7.38435	125.658	4.59608	9.50977	281.128	3.73247	-24.2214	-4.80407	4.59608	-21.0181	125.217	4.59608	-3.22032	170.24	4.59608	-3.8684	176.443	4.59608
-4.2469	165.093	4.60608	-19.7843	51.4744	4.60608	-39.566	121.397	4.60608	-22.8746	106.058	4.60608	-9.60773	138.798	4.60608	4.10598	159.368	4.60608	-3.9912	113.766	4.18675	0.246029	126.748	4.30157	-27.801	100.566	4.60608	-3.44493	92.4154	4.60608	5.89605	274.107	3.73747	-21.1977	-14.5436	4.60608	-20.6538	123.5	4.60608	-1.57092	180.061	4.60608	-4.20161	172.07	4.60608
-2.69538	179.287	4.61608	-21.6049	43.8012	4.61608	-37.6369	126.575	4.61608	-29.0657	89.9069	4.61608	-13.6074	157.203	4.61608	3.97702	147.643	4.61608	7.21072	199.672	4.19176	8.68219	122.675	4.30657	-27.6374	132.307	4.61608	-5.60224	81.3077	4.61608	7.95107	232.064	3.74248	-18.7026	2.76219	4.61608	-20.1145	119.609	4.61608	-3.23328	175.097	4.61608	-3.48511	171.963	4.61608
-3.80538	171.345	4.62607	-20.154	42.4866	4.62607	-39.2921	121.236	4.62607	-28.7516	87.8142	4.62607	-11.8471	157.874	4.62607	3.40857	145.631	4.62607	-11.6151	83.5947	4.19676	14.5364	79.4271	4.31158	-35.0739	131.448	4.62607	-4.05502	128.422	4.62607	9.44138	279.36	3.74748	-19.8766	-57.58	4.62607	-20.8068	113.76	4.62607	-1.47391	181.295	4.62607	-3.68137	169.414	4.62607
-2.54255	173.706	4.63607	-21.0562	45.1695	4.63607	-37.2363	127.487	4.63607	-32.1423	118.561	4.63607	-5.91513	158.33	4.63607	1.99926	135.328	4.63607	-15.6136	122.207	4.20177	-0.121709	119.594	4.31658	-34.2979	143.441	4.63607	-4.48785	111.841	4.63607	7.79095	256.556	3.75249	-24.0466	30.4783	4.63607	-21.2225	115.074	4.63607	-2.10152	181.456	4.63607	-3.72115	167.884	4.63607
-4.17055	168.179	4.64607	-19.9087	56.3573	4.64607	-39.5971	114.448	4.64607	-26.8691	77.2702	4.64607	-9.88531	158.035	4.64607	4.21084	160.415	4.64607	-9.84136	113.579	4.20677	-6.35404	146.47	4.32159	-29.9303	140.007	4.64607	5.7586	100.25	4.64607	11.4531	213.869	3.75749	-22.1606	-13.2289	4.64607	-20.687	112.257	4.64607	-1.4264	185.025	4.64607	-4.43915	167.374	4.64607
-1.82757	179.233	4.65606	-20.9014	42.7012	4.65606	-37.4183	128.211	4.65606	-28.4078	91.9727	4.65606	-6.44469	132.439	4.65606	4.75981	207.583	4.65606	-14.1134	128.557	4.21178	2.05548	133.822	4.32659	-25.3436	130.75	4.65606	-8.2006	69.2072	4.65606	3.30116	242.756	3.7625	-15.3978	11.1334	4.65606	-20.418	117.677	4.65606	-2.47343	178.585	4.65606	-3.79819	177.624	4.65606
-3.28109	169.869	4.66606	-20.4047	50.3744	4.66606	-38.9184	118.901	4.66606	-24.9898	87.3581	4.66606	-12.2019	131.393	4.66606	0	184.566	4.66107	-6.28811	103.959	4.21678	3.18489	156.277	4.3316	-37.1904	145.856	4.66606	-9.02834	61.0508	4.66606	16.0538	250.634	3.7675	-17.1198	30.7198	4.66606	-20.3262	119.394	4.66606	-1.16874	187.144	4.66606	-3.02907	183.044	4.66606
-1.98108	177.65	4.67606	-20.1428	64.5403	4.67606	-37.3873	133.711	4.67606	-27.4222	94.5215	4.67606	-14.2378	154.842	4.67606	4.50208	192.256	4.66607	-0.425268	207.657	4.22179	-2.98524	123.077	4.3366	-36.3377	102.23	4.67606	-7.95496	139.476	4.67606	8.67789	288.122	3.77251	-23.957	13.3066	4.67606	-20.0883	119.448	4.67606	-1.74277	187.144	4.67606	-2.8313	186.21	4.67606
-3.81389	171.935	4.68605	-18.7529	46.1622	4.68605	-39.2097	123.892	4.68605	-28.5323	81.1873	4.68605	-11.0729	129.032	4.68605	4.79422	180.681	4.67108	0.473148	109.131	4.22679	9.2981	151.346	4.34161	-25.8715	158.466	4.68605	5.47419	113.128	4.68605	5.13746	269.364	3.77751	-19.9506	-17.5218	4.68605	-20.2053	113.035	4.68605	-1.16243	195.757	4.68605	-3.33428	182.722	4.68605
-1.68776	174.189	4.69605	-20.3109	42.8354	4.69605	-36.6901	131.833	4.69605	-28.3321	82.0995	4.69605	-4.77176	196.483	4.69605	7.79749	99.7828	4.67608	4.71857	117.223	4.23179	-4.01469	136.528	4.34661	-30.9937	118.328	4.69605	-4.96401	84.3395	4.69605	9.08878	235.172	3.78252	-21.828	31.7662	4.69605	-20.4366	118.214	4.69605	-1.64266	196.213	4.69605	-3.01039	181.595	4.69605
-3.70475	168.635	4.70605	-19.9343	44.4451	4.70605	-38.6089	125.743	4.70605	-26.3719	83.7898	4.70605	-5.34982	130.775	4.70605	-2.27904	184.325	4.68109	-9.26525	177.673	4.2368	11.0894	141.459	4.35162	-31.8931	119.213	4.70605	-6.15718	109.265	4.70605	8.00493	261.727	3.78752	-17.8663	56.2358	4.70605	-20.1858	121.863	4.70605	-0.748945	198.28	4.70605	-3.24224	177.57	4.70605
-1.96836	178.804	4.71605	-20.9924	52.8159	4.71605	-36.3425	129.606	4.71605	-23.2954	85.7752	4.71605	-13.6007	164.957	4.71605	5.47633	133.68	4.68609	2.72042	177.164	4.24181	-4.97639	173.64	4.35662	-33.5668	109.179	4.71605	-3.06174	87.4787	4.71605	8.98397	272.982	3.79252	-19.8526	62.7288	4.71605	-19.4544	123.124	4.71605	-1.44451	189.184	4.71605	-2.45533	179.314	4.71605
-2.78437	174.564	4.72604	-19.1074	49.5159	4.72604	-38.3077	122.765	4.72604	-29.2201	103.509	4.72604	-11.6149	134.129	4.72604	1.11308	210.022	4.6911	-9.44854	132.523	4.24681	-1.15411	111.314	4.36163	-28.0426	124.499	4.72604	-2.96937	99.1499	4.72604	5.26424	289.14	3.79753	-18.4033	45.9328	4.72604	-19.7737	120.924	4.72604	-0.593922	195.757	4.72604	-3.14274	177.544	4.72604
-0.843389	182.533	4.73604	-19.501	60.3549	4.73604	-36.9367	131.35	4.73604	-32.5051	120.251	4.73604	-5.72166	170.672	4.73604	1.24815	126.123	4.6961	-0.720325	158.327	4.25181	7.64405	150.516	4.36663	-29.6299	115.94	4.73604	-3.2354	103.416	4.73604	7.56737	252.697	3.80253	-18.2404	51.3258	4.73604	-20.1003	123.151	4.73604	-1.55553	188.754	4.73604	-2.63905	184.171	4.73604
-3.64515	171.452	4.74604	-18.7512	69.5842	4.74604	-38.5562	121.879	4.74604	-25.8655	108.5	4.74604	-11.0165	165.923	4.74604	6.34215	147.882	4.70111	-18.7747	133.005	4.25682	6.22786	187.038	4.37164	-35.5515	137.163	4.74604	-6.18422	89.3568	4.74604	13.9071	361.598	3.80754	-18.8109	67.9876	4.74604	-19.7676	122.507	4.74604	-0.192555	194.684	4.74604	-3.17966	183.366	4.74604
-1.96801	180.467	4.75603	-19.5702	52.4403	4.75603	-37.2139	131.404	4.75603	-27.6121	120.197	4.75603	-7.27893	124.068	4.75603	2.19831	130.786	4.70611	-2.7676	112.105	4.26182	8.43384	161.207	4.37664	-20.2229	106.818	4.75603	-5.86479	141.569	4.75603	12.5055	326.012	3.81254	-22.5928	-12.7728	4.75603	-18.9653	125.431	4.75603	-1.47622	187.305	4.75603	-2.54365	192.462	4.75603
-3.13873	183.418	4.76603	-18.2333	43.5866	4.76603	-37.5013	125.34	4.76603	-21.755	104.529	4.76603	-12.2184	183.336	4.76603	8.55798	104.338	4.71112	-18.5591	162.721	4.26683	0.604478	156.598	4.38164	-35.4735	150.9	4.76603	2.89756	199.469	4.76603	14.5241	279.279	3.81755	-17.6855	5.15012	4.76603	-19.271	119.689	4.76603	-0.479408	191.947	4.76603	-2.49321	192.194	4.76603
-1.02146	192.031	4.77603	-20.1415	56.411	4.77603	-35.7695	134.06	4.77603	-28.7816	116.066	4.77603	-9.85778	171.074	4.77603	5.08641	134.832	4.71612	-8.78108	139.222	4.27183	11.7555	149.658	4.38665	-35.4223	122.218	4.77603	2.54696	119.89	4.77603	5.05425	261.326	3.82255	-17.6262	27.6074	4.77603	-19.9623	119.528	4.77603	-0.999858	191.786	4.77603	-1.89468	197.855	4.77603
-1.7328	187.792	4.78602	-19.1872	45.7061	4.78602	-37.9018	125.153	4.78602	-29.4389	89.8532	4.78602	-5.87416	172.47	4.78602	3.88491	154.983	4.72113	1.62132	148.493	4.27684	1.23156	84.9737	4.39165	-35.5767	140.034	4.78602	-9.10794	98.2913	4.78602	4.19983	274.295	3.82756	-21.1613	32.3833	4.78602	-19.7572	122.077	4.78602	-0.84991	198.119	4.78602	-1.81168	192.623	4.78602
-1.05475	193.882	4.79602	-20.4051	49.1671	4.79602	-35.9633	133.336	4.79602	-28.6051	127.844	4.79602	-6.9397	147.41	4.79602	2.46083	167.524	4.72613	2.04262	106.853	4.28184	0.414012	119.594	4.39666	-21.9994	95.5224	4.79602	-4.55442	91.0203	4.79602	11.0525	274.885	3.83256	-12.7252	52.8819	4.79602	-18.7633	126.961	4.79602	-1.21069	199.111	4.79602	-2.17061	187.498	4.79602
-2.45764	179.555	4.80602	-17.78	53.7817	4.80602	-37.8307	125.609	4.80602	-22.6074	103.724	4.80602	-7.96105	163.052	4.80602	2.1261	170.364	4.73114	6.61992	153.745	4.28685	1.93163	176.882	4.40166	-23.0221	133.326	4.80602	1.4684	103.818	4.80602	1.59279	348.039	3.83757	-22.2987	81.7786	4.80602	-18.8369	126.558	4.80602	0.898802	209.307	4.80602	-2.61325	180.844	4.80602
-0.863553	186.96	4.81601	-18.7365	62.1256	4.81601	-35.5255	134.892	4.81601	-26.5805	102.275	4.81601	-10.418	132.037	4.81601	5.29715	118.219	4.73614	-1.28994	155.915	4.29185	-5.79623	127.847	4.40667	-33.6192	113.633	4.81601	-1.09712	100.062	4.81601	9.9182	299.618	3.84257	-19.7402	70.8853	4.81601	-18.9285	129.644	4.81601	0	202.011	4.81102	-2.11805	186.237	4.81601
-2.41306	183.231	4.82601	-17.7377	62.072	4.82601	-37.5042	130.787	4.82601	-26.663	98.9216	4.82601	-12.5109	167.989	4.82601	0.989876	160.315	4.74115	0.209501	158.836	4.29686	1.81869	156.464	4.41167	-38.4108	75.4535	4.82601	-7.18309	86.4054	4.82601	5.76518	366.207	3.84758	-19.3836	61.4409	4.82601	-18.9268	125.217	4.82601	0.049301	201.797	4.81603	-1.85991	187.82	4.82601
-0.570044	186.128	4.83601	-19.617	52.4134	4.83601	-36.1472	133.899	4.83601	-28.0454	107.668	4.83601	-7.74782	154.735	4.83601	5.86555	203.43	4.74615	-13.3352	142.249	4.30186	3.6048	172.783	4.41668	-31.8899	146.795	4.83601	-7.90148	91.53	4.83601	18.6274	397.8	3.85258	-15.1321	19.8265	4.83601	-19.1038	124.492	4.83601	0.207024	205.066	4.82103	-1.3619	193.777	4.83601
-1.57459	181.031	4.846	-18.4377	55.9281	4.846	-36.6925	122.497	4.846	-24.423	93.663	4.846	-1.09193	141.186	4.846	4.07903	153.509	4.75115	-14.3256	99.1627	4.30687	9.95767	163.726	4.42168	-23.8798	130.428	4.846	0.880108	145.164	4.846	12.1772	394.825	3.85759	-17.8303	27.3391	4.846	-19.2752	127.658	4.846	0.243377	204.477	4.82604	-2.09444	193.186	4.846
-0.169463	186.397	4.856	-18.5854	66.1769	4.856	-35.7084	130.814	4.856	-27.5799	108.258	4.856	-10.8917	148.966	4.856	8.67467	199.545	4.75616	6.50455	107.871	4.31187	14.6915	164.824	4.42669	-25.8305	147.385	4.856	3.28151	138.59	4.856	16.5899	335.203	3.86259	-21.6933	33.7516	4.856	-18.4476	132.059	4.856	-1.02803	193.034	4.83104	-1.11069	189.081	4.856
-1.72644	181.057	4.866	-17.3264	49.0329	4.866	-37.2501	126.36	4.866	-23.6939	130.902	4.866	-5.91638	142.554	4.866	8.58829	164.871	4.76117	-6.23111	121.028	4.31688	11.983	148.104	4.43169	-34.4592	92.5979	4.866	3.86236	126.892	4.866	9.34438	322.582	3.8676	-17.5293	39.6007	4.866	-18.0487	126.854	4.866	-1.42967	196.411	4.83605	-2.55709	186.452	4.866
0.135408	183.418	4.87599	-19.0545	65.9354	4.87599	-35.1163	139.077	4.87599	-26.4509	95.9703	4.87599	-10.8246	154.467	4.87599	0.408119	168.676	4.76617	-10.9689	157.282	4.32188	0.067155	133.661	4.4367	-24.7772	114.277	4.87599	-5.22321	72.6146	4.87599	9.85459	281.825	3.8726	-18.6214	29.566	4.87599	-18.2133	129.51	4.87599	0.091139	201.663	4.84105	-0.767148	197.104	4.87599
-1.56236	177.65	4.88599	-17.5873	54.1573	4.88599	-37.247	134.463	4.88599	-24.3276	97.6874	4.88599	-10.2591	172.496	4.88599	4.23007	179.689	4.77117	-11.8663	112.212	4.32689	3.49888	173.238	4.4417	-30.2449	105.101	4.88599	-6.1186	73.7147	4.88599	11.8711	280.137	3.87761	-11.2438	37.9641	4.88599	-18.0497	129.188	4.88599	0.726108	206.165	4.84605	-1.04574	192.516	4.88599
-0.286171	184.975	4.89599	-17.7635	47.9598	4.89599	-34.7509	141.68	4.89599	-28.379	86.4459	4.89599	-5.57971	150.174	4.89599	5.38439	189.925	4.77618	-7.92128	111.408	4.33189	-0.843756	148.667	4.44671	-28.5893	123.667	4.89599	-2.7789	105.16	4.89599	4.82693	270.008	3.88261	-22.1381	19.424	4.89599	-18.2816	129.805	4.89599	-0.782315	205.173	4.85106	-0.712821	191.469	4.89599
-1.37075	179.34	4.90598	-18.2473	63.2525	4.90598	-36.785	138.165	4.90598	-25.6676	101.551	4.90598	-3.9768	160.879	4.90598	-1.75606	163.933	4.78118	-0.780601	186.703	4.3369	-2.99829	124.765	4.45171	-27.5953	110.413	4.90598	0.521253	148.867	4.90598	7.01893	276.68	3.88762	-19.3609	16.8751	4.90598	-19.2623	129.188	4.90598	0.155799	204.905	4.85606	-1.37272	184.037	4.90598
-0.080419	183.445	4.91598	-18.6535	51.6086	4.91598	-35.1947	148.602	4.91598	-26.6557	145.175	4.91598	-9.98605	123.209	4.91598	6.04225	211.067	4.78619	-3.5706	74.6987	4.3419	1.07447	137.225	4.45672	-36.0355	97.1054	4.91598	2.10087	109.399	4.91598	0.170758	291.739	3.89262	-19.1261	77.3247	4.91598	-18.1469	132.274	4.91598	0.274487	210.238	4.86107	-1.76468	188.196	4.91598
-1.25774	179.716	4.92598	-17.0663	57.6451	4.92598	-36.2573	136.985	4.92598	-26.0867	113.517	4.92598	-12.4848	170.457	4.92598	7.63762	150.669	4.79119	2.65597	121.564	4.34691	-1.24551	112.091	4.46172	-32.9288	145.641	4.92598	-2.30638	88.686	4.92598	10.2086	345.681	3.89763	-12.5301	50.0915	4.92598	-17.4257	132.81	4.92598	1.11319	213.159	4.86607	-1.09881	187.686	4.92598
-0.043445	193.667	4.93597	-18.5455	65.0232	4.93597	-35.3851	139.024	4.93597	-23.6666	106.38	4.93597	-2.45176	152.588	4.93597	6.71312	171.757	4.7962	-5.66667	132.898	4.35191	1.88235	169.942	4.46673	-21.9056	165.415	4.93597	-5.89836	72.722	4.93597	12.2497	334.721	3.90263	-18.2044	47.7841	4.93597	-17.5878	133.991	4.93597	0.421091	209.649	4.87108	-0.672523	195.467	4.93597
-0.72797	187.604	4.94597	-16.57	48.2012	4.94597	-35.8811	133.336	4.94597	-20.9332	106.836	4.94597	-7.10681	167.291	4.94597	4.8639	158.225	4.8012	1.81391	131.076	4.35691	13.3436	190.709	4.47173	-25.4681	151.919	4.94597	0.469053	133.922	4.94597	15.1449	409.215	3.90763	-20.6421	4.58667	4.94597	-17.8533	125.217	4.94597	0.252072	210.935	4.87608	-0.564368	186.935	4.94597
1.09264	193.104	4.95597	-17.9681	55.6598	4.95597	-34.2994	142.431	4.95597	-29.0428	108.017	4.95597	-6.64953	174.428	4.95597	2.15133	188.907	4.80621	3.81993	148.948	4.36192	13.4455	162.815	4.47674	-28.1147	141.214	4.95597	-0.531367	124.102	4.95597	15.6283	355.569	3.91264	-16.379	58.892	4.95597	-17.5005	128.785	4.95597	1.26753	207.934	4.88109	-0.909017	192.086	4.95597
-0.589373	182.131	4.96596	-17.6927	58.5037	4.96596	-36.1519	132.88	4.96596	-22.4573	82.5825	4.96596	-6.55518	129.434	4.96596	8.94799	110.876	4.81121	-8.71197	157.871	4.36693	-0.974264	135.644	4.48174	-28.6171	86.1051	4.96596	0.181153	96.118	4.96596	14.761	335.578	3.91764	-14.496	93.6646	4.96596	-17.7117	127.176	4.96596	1.75068	208.014	4.88609	-0.51098	193.562	4.96596
0.494094	190.448	4.97596	-18.4024	50.8037	4.97596	-34.9222	145.114	4.97596	-26.7864	94.1191	4.97596	-10.3715	161.067	4.97596	5.56911	146.408	4.81622	-5.95225	148.6	4.37193	1.79025	171.899	4.48675	-34.1673	142.18	4.97596	-3.25065	116.751	4.97596	10.4794	281.53	3.92265	-15.9521	15.0238	4.97596	-18.1533	132.998	4.97596	0.065852	207.022	4.8911	0.071005	196.057	4.97596
-0.872382	182.05	4.98596	-16.5029	67.4647	4.98596	-35.9457	134.06	4.98596	-25.6657	77.1093	4.98596	-4.21554	161.979	4.98596	5.88887	116.209	4.82122	-8.69071	110.068	4.37693	4.94714	190.602	4.49175	-28.1512	139.282	4.98596	-1.74184	150.664	4.98596	5.91885	334.641	3.92765	-22.9882	63.3727	4.98596	-17.9026	131.147	4.98596	-0.683698	199.064	4.8961	-0.759524	192.489	4.98596
0.664996	188.677	4.99596	-16.463	58.4769	4.99596	-33.8465	146.026	4.99596	-24.0389	96.6411	4.99596	-8.66458	199.139	4.99596	3.24976	129.875	4.82623	-20.5475	128.879	4.38194	9.94045	187.44	4.49676	-27.0191	140.49	4.99596	1.06788	117.555	4.99596	5.12214	298.439	3.93266	-15.0341	7.10876	4.99596	-16.8708	135.386	4.99596	0.391063	207.478	4.90111	-0.229936	195.333	4.99596
-0.13965	185.887	5.00595	-16.0793	61.75	5.00595	-34.7434	135.08	5.00595	-22.9768	84.4605	5.00595	-5.08209	172.657	5.00595	-2.1892	196.008	4.83123	-2.83126	133.916	4.38694	7.55424	156.518	4.50176	-26.5264	129.114	5.00595	-0.141555	114.041	5.00595	9.51852	297.742	3.93766	-14.6076	50.0647	5.00595	-16.8372	134.688	5.00595	1.57344	211.23	4.90611	-0.784911	193.535	5.00595
1.24053	189.884	5.01595	-18.1459	54.6671	5.01595	-34.8381	144.309	5.01595	-25.6406	88.1361	5.01595	-2.58361	159.913	5.01595	9.61089	191.962	4.83624	15.9551	126.36	4.39195	10.9938	166.566	4.50676	-25.4948	119.804	5.01595	-2.40736	129.119	5.01595	12.4959	277.779	3.94267	-15.987	56.2089	5.01595	-16.5337	133.642	5.01595	-0.264966	202.708	4.91112	0.301263	203.544	5.01595
-0.231525	186.557	5.02595	-17.1513	59.9256	5.02595	-36.2027	134.248	5.02595	-27.6286	103.268	5.02595	-8.97349	162.972	5.02595	9.63217	161.709	4.84124	4.8094	111.167	4.39695	-2.77946	195.103	4.51177	-38.9172	112.13	5.02595	0.104005	113.853	5.02595	10.7486	394.531	3.94767	-18.6984	35.2542	5.02595	-16.7096	126.907	5.02595	0.076335	205.227	4.91612	0	201.762	5.02095
1.40756	195.465	5.03594	-17.2962	62.7159	5.03594	-34.2069	140.311	5.03594	-24.3956	113.758	5.03594	-8.50839	161.281	5.03594	2.79746	194.213	4.84625	-1.41214	76.5743	4.40196	5.3064	174.873	4.51677	-28.6018	159.459	5.03594	-0.123076	113.048	5.03594	9.40905	365.564	3.95268	-16.2555	59.053	5.03594	-17.0858	122.238	5.03594	0.870775	210.881	4.92113	-0.371407	200.341	5.02596
-0.193448	179.474	5.04594	-15.7766	69.5842	5.04594	-34.7981	136.609	5.04594	-19.484	105.468	5.04594	-4.13294	144.164	5.04594	5.97477	136.681	4.85125	-15.4199	166.231	4.40696	6.9129	121.764	4.52178	-26.8991	152.724	5.04594	5.17664	92.8179	5.04594	10.083	336.865	3.95768	-16.0785	41.935	5.04594	-17.3479	121.809	5.04594	1.7562	208.014	4.92613	0.031726	202.941	5.03096
0.927957	188.865	5.05594	-16.8528	52.7622	5.05594	-33.7004	144.604	5.05594	-29.6136	83.0654	5.05594	-9.38042	150.925	5.05594	8.33674	147.962	4.85626	-7.69904	75.6633	4.41197	-4.71404	180.768	4.52678	-26.897	148.056	5.05594	-3.98205	105.777	5.05594	16.4303	398.899	3.96269	-10.8809	73.944	5.05594	-17.106	130.181	5.05594	-0.075727	215.812	4.93114	0.660995	203.905	5.03597
-0.121552	185.86	5.06593	-16.3488	74.8159	5.06593	-35.5875	135.026	5.06593	-23.3259	133.102	5.06593	-1.71115	151.354	5.06593	4.57236	113.824	4.86126	-9.33753	131.183	4.41697	9.90234	183.26	4.53179	-21.3844	129.731	5.06593	-3.30308	97.8888	5.06593	17.0736	361.142	3.96769	-18.1557	74.105	5.06593	-16.5637	134.42	5.06593	1.57285	210.345	4.93614	0.479115	201.681	5.04097
2.39896	198.229	5.07593	-16.2532	58.6378	5.07593	-32.9824	142.109	5.07593	-22.8112	117.434	5.07593	-9.54224	157.123	5.07593	7.65893	141.397	4.86627	-10.0596	114.945	4.42198	-3.17236	110.778	4.53679	-27.3526	102.928	5.07593	-1.57479	131.534	5.07593	13.0531	312.158	3.9727	-18.3994	44.8596	5.07593	-15.9961	136.701	5.07593	1.26813	219.724	4.94115	0.120994	199.939	5.04598
0.513366	191.092	5.08593	-16.1328	69.5842	5.08593	-34.9626	134.194	5.08593	-20.5274	102.409	5.08593	-6.85814	140.032	5.08593	1.5823	156.644	4.87127	-2.33882	131.88	4.42698	9.47761	95.6384	4.5418	-27.6244	122.379	5.08593	3.22806	155.118	5.08593	3.99412	288.738	3.9777	-22.9257	60.797	5.08593	-16.2859	137.184	5.08593	1.82334	218.653	4.94615	0.084303	201.226	5.05098
1.64906	200.133	5.09592	-16.5569	76.0501	5.09592	-33.2725	144.631	5.09592	-28.3995	121.297	5.09592	-6.29211	155.915	5.09592	6.41349	170.82	4.87627	4.83397	168.643	4.43199	5.92666	149.765	4.5468	-32.376	118.274	5.09592	1.05686	183.853	5.09592	12.0044	275.099	3.98271	-8.75665	105.175	5.09592	-16.3294	129.805	5.09592	0.84668	207.103	4.95115	0.432366	197.956	5.05599
0.472742	190.609	5.10592	-15.696	65.7744	5.10592	-35.1744	138.085	5.10592	-21.2318	113.356	5.10592	-2.10855	179.311	5.10592	4.93893	178.912	4.88128	-3.60737	196.885	4.43699	-3.29467	153.544	4.55181	-23.2913	128.845	5.10592	1.23015	134.432	5.10592	11.5277	255.296	3.98771	-15.1891	92.5377	5.10592	-16.6186	129.805	5.10592	1.22768	212.757	4.95616	-0.471003	194.5	5.06099
1.67011	201.663	5.11592	-17.2549	63.7086	5.11592	-33.4251	146.321	5.11592	-25.8848	100.129	5.11592	-7.01808	178.989	5.11592	11.0918	156.564	4.88628	-2.13312	165.936	4.442	1.52248	166.834	4.55681	-30.9894	158.01	5.11592	2.54243	86.8079	5.11592	6.74891	309.372	3.99272	-15.671	33.5907	5.11592	-16.3268	129.242	5.11592	1.17769	219.135	4.96117	0.99023	194.178	5.066
0	190.147	5.12092	-15.791	78.0086	5.12591	-34.2526	139.533	5.12591	-22.4732	120.144	5.12591	-7.54718	187.334	5.12591	8.73108	138.235	4.89129	0.623333	106.639	4.447	8.91653	145.451	4.56182	-29.0808	137.055	5.12591	-3.15152	105.965	5.12591	11.828	296.134	3.99772	-15.9778	32.3028	5.12591	-15.9186	130.986	5.12591	1.85266	210.854	4.96617	1.19193	197.394	5.071
1.444	195.506	5.12593	-16.1854	78.1159	5.13591	-32.6396	146.858	5.13591	-20.6386	127.012	5.13591	-1.47497	162.408	5.13591	8.62211	177.465	4.89629	-5.80301	111.703	4.45201	6.72792	192.879	4.56682	-23.3584	127.719	5.13591	-3.65508	138.966	5.13591	13.3937	336.195	4.00273	-14.4422	44.6181	5.13591	-15.9734	131.871	5.13591	1.01187	210.292	4.97117	0.563549	198.653	5.07601
3.58626	208.475	5.13093	-14.5916	69.933	5.14591	-33.9806	138.97	5.14591	-24.9326	87.6532	5.14591	-2.99644	137.242	5.14591	5.28239	104.606	4.9013	-1.33552	158.487	4.45701	5.79665	179.508	4.57183	-27.674	145.265	5.14591	6.30642	170.545	5.14591	10.2	282.039	4.00773	-18.5474	53.9283	5.14591	-16.3306	130.315	5.14591	0.864829	207.264	4.97618	-0.138426	192.999	5.08101
1.81178	195.908	5.13594	-15.4844	73.4476	5.1559	-32.6039	143.692	5.1559	-27.1794	105.012	5.1559	-9.00472	125.517	5.1559	0.496655	136.118	4.9063	0.328508	114.168	4.46202	17.9738	111.421	4.57683	-22.1196	127.048	5.1559	-0.860927	156.862	5.1559	6.35374	320.385	4.01274	-14.2684	37.4543	5.1559	-15.5385	135.493	5.1559	1.17713	212.114	4.98118	0.164376	190.239	5.08602
0.893214	193.55	5.14094	-14.9792	74.8964	5.1659	-34.7493	134.355	5.1659	-20.8192	97.7947	5.1659	-9.2226	137.805	5.1659	-2.08772	127.249	4.91131	4.6228	125.101	4.46702	6.92934	162.493	4.58184	-31.62	133.38	5.1659	1.6582	147.284	5.1659	10.715	332.149	4.01774	-13.8725	33.2419	5.1659	-15.7506	137.586	5.1659	1.72416	217.741	4.98619	0.611126	197.822	5.09102
1.1565	197.301	5.14595	-15.8293	55.6061	5.1759	-32.8928	145.677	5.1759	-20.5668	115.127	5.1759	-1.78374	167.104	5.1759	7.10861	134.939	4.91631	-0.991016	117.008	4.47203	1.757	145.666	4.58684	-23.1981	86.2929	5.1759	-0.399343	119.353	5.1759	13.7448	331.586	4.02275	-14.0626	64.607	5.1759	-15.5704	136.808	5.1759	1.37259	213.373	4.99119	1.10685	200.449	5.09603
2.44919	200.758	5.15095	-15.8359	77.6598	5.18589	-34.0733	138.192	5.18589	-23.5606	106.353	5.18589	-5.20029	206.115	5.18589	4.20278	113.904	4.92132	-10.9188	148.975	4.47703	6.68032	137.332	4.59185	-27.1097	149.263	5.18589	-0.799847	150.879	5.18589	14.3133	336.597	4.02775	-18.0188	49.5013	5.18589	-15.7213	140.967	5.18589	1.80068	212.543	4.9962	0.567295	208.22	5.10103
1.1488	189.718	5.15595	-16.2925	67.5988	5.19589	-32.2049	151.446	5.19589	-22.0855	112.122	5.19589	0	160.225	5.1909	7.6607	153.214	4.92632	-16.4219	166.392	4.48203	9.77381	137.949	4.59685	-24.4109	171.103	5.19589	2.33025	125.819	5.19589	15.18	295.598	4.03275	-17.0967	23.3682	5.19589	-15.0858	139.76	5.19589	2.59782	211.042	5.0012	0.218877	208.113	5.10604
-0.2163	187.092	5.16096	-14.9627	83.0257	5.20589	-33.6313	143.933	5.20589	-24.3582	100.397	5.20589	-0.098321	143.987	5.1959	10.5484	179.662	4.93133	-6.58835	129.281	4.48704	0.713956	107	4.60186	-30.9556	131.877	5.20589	5.77583	172.316	5.20589	13.5769	283.915	4.03776	-10.8999	46.6304	5.20589	-14.8572	136.298	5.20589	2.04079	209.917	5.00621	1.66623	206.103	5.11104
1.75721	194.327	5.16596	-14.6848	83.5623	5.21589	-31.5857	141.894	5.21589	-19.7321	72.0385	5.21589	-5.28447	186.941	5.20091	9.11131	213.72	4.93633	11.6213	108.487	4.49205	-1.56619	144.862	4.60686	-23.7624	155.139	5.21589	-1.32817	145.164	5.21589	10.0534	246.561	4.04277	-12.1556	81.0274	5.21589	-14.9686	134.93	5.21589	1.51534	206.808	5.01121	1.85365	202.673	5.11604
3.77711	209.466	5.17097	-14.6544	83.7769	5.22588	-34.3467	135.67	5.22588	-26.2131	76.519	5.22588	-7.90418	164.218	5.20591	7.15695	105.437	4.94134	3.25411	121.644	4.49705	0.272615	210.993	4.61187	-25.3312	142.609	5.22588	0.195415	115.168	5.22588	10.4235	264.568	4.04777	-18.0446	74.7758	5.22588	-14.7786	134.205	5.22588	1.16773	206.594	5.01622	0.890678	198.733	5.12105
2.14815	198.802	5.17597	-14.9961	73.6354	5.23588	-32.922	148.817	5.23588	-26.751	85.1849	5.23588	-3.78235	139.887	5.21092	6.17002	170.364	4.94634	1.94944	169.875	4.50205	3.94721	195.934	4.61687	-30.4725	125.25	5.23588	-3.22636	152.945	5.23588	8.25805	269.874	4.05277	-21.4568	61.9239	5.23588	-16.0531	130.342	5.23588	1.70153	211.176	5.02122	0.577568	197.849	5.12605
1.5752	194.407	5.18098	-14.6116	81.5232	5.24587	-33.3277	138.192	5.24587	-21.2415	107.722	5.24587	-7.70481	101.971	5.21592	2.59274	177.706	4.95135	-2.23301	154.334	4.50706	9.12265	126.373	4.62188	-22.3577	95.1736	5.24587	5.23476	147.257	5.24587	9.43561	274.322	4.05778	-8.39273	99.5406	5.24587	-15.1491	132.971	5.24587	2.61537	210.319	5.02623	1.4272	200.583	5.13106
2.65282	198.829	5.18598	-15.6435	77.0696	5.25587	-31.0205	146.912	5.25587	-14.5465	109.385	5.25587	0.370783	152.963	5.22093	2.65714	126.793	4.95635	-8.03308	158.782	4.51206	11.9743	182.51	4.62688	-23.3677	71.751	5.25587	6.08837	179.534	5.25587	9.11869	323.627	4.06278	-12.0672	49.7427	5.25587	-14.4689	135.654	5.25587	1.44497	206.754	5.03123	1.87701	203.745	5.13606
3.26603	209.225	5.19099	-14.0257	93.5964	5.26587	-33.8004	142.431	5.26587	-18.5486	91.5166	5.26587	-2.87097	148.328	5.22593	2.92449	201.099	4.96136	-10.6768	79.361	4.51707	14.1425	166.057	4.63188	-34.397	127.37	5.26587	-0.431256	137.303	5.26587	15.6661	377.408	4.06779	-17.881	13.4408	5.26587	-14.5278	135.332	5.26587	1.17215	208.684	5.03624	0.338336	191.659	5.14107
1.61664	193.657	5.19599	-14.6989	92.7111	5.27587	-31.196	146.643	5.27587	-27.0056	97.3654	5.27587	-11.3893	136.591	5.23094	9.23441	149.195	4.96636	-3.39514	161.783	4.52207	3.90735	175.034	4.63689	-24.6661	111.299	5.27587	-0.54998	116.321	5.27587	16.1788	295.947	4.07279	-12.861	56.4236	5.27587	-15.3559	135.762	5.27587	2.04059	218.787	5.04124	0.054199	189.354	5.14607
0.895884	189.37	5.201	-13.3069	88.6867	5.28586	-32.9729	135.67	5.28586	-28.8806	120.144	5.28586	-8.5274	184.717	5.23594	5.88299	219.964	4.97137	-3.22872	66.8477	4.52708	-4.67919	131.946	4.64189	-17.8886	132.924	5.28586	3.74987	126.678	5.28586	6.03421	318.188	4.0778	-15.3683	70.9122	5.28586	-15.1264	136.62	5.28586	2.04278	225.513	5.04625	0.731741	199.859	5.15108
2.28701	194.514	5.206	-14.9386	80.0745	5.29586	-32.1223	147.556	5.29586	-20.3109	126.288	5.29586	-4.87899	195.944	5.24095	7.14347	206.941	4.97637	-2.1534	136.488	4.53208	7.74127	202.178	4.6469	-27.973	118.194	5.29586	0.871502	145.057	5.29586	13.2854	294.553	4.0828	-12.5509	66.9412	5.29586	-13.6204	138.74	5.29586	1.04089	218.411	5.05125	1.26163	204.468	5.15608
3.64639	200.49	5.21101	-14.2123	75.8354	5.30586	-33.5578	141.385	5.30586	-18.5773	119.473	5.30586	-2.32456	169.925	5.24595	13.6926	153.107	4.98138	3.13375	157.121	4.53709	4.47621	165.387	4.6519	-29.2755	110.494	5.30586	3.69591	147.847	5.30586	10.2824	319.929	4.08781	-14.4236	78.3443	5.30586	-14.0149	139.867	5.30586	1.29855	209.836	5.05626	0.498843	206.746	5.16109
0.931116	198.212	5.21601	-14.3434	80.5037	5.31585	-30.3485	149.46	5.31585	-20.4084	126.207	5.31585	-1.38967	192.97	5.25096	6.61813	223.233	4.98638	-0.61137	116.848	4.54209	0.22953	103.275	4.65691	-32.3998	112.157	5.31585	0.548643	170.841	5.31585	7.33702	329.63	4.09281	-12.5025	77.9687	5.31585	-14.4777	136.245	5.31585	3.51256	227.871	5.06126	1.62966	208.515	5.16609
0.168889	194.916	5.22102	-13.809	68.511	5.32585	-31.8605	139.909	5.32585	-23.0303	91.9727	5.32585	-0.565448	145.782	5.25596	3.94529	116.825	4.99139	1.80862	175.449	4.5471	4.12176	138.592	4.66191	-21.6946	135.875	5.32585	3.33338	176.421	5.32585	13.7125	388.662	4.09782	-15.0621	65.1436	5.32585	-14.2677	135.842	5.32585	3.55856	228.702	5.06627	2.25372	213.311	5.1711
3.09309	201.749	5.22602	-14.3675	83.4549	5.33585	-31.2839	149.541	5.33585	-20.8529	94.1191	5.33585	-6.90142	179.036	5.26097	13.1526	191.453	4.99639	-8.29249	175.717	4.5521	24.9317	161.877	4.66692	-19.9704	132.146	5.33585	1.23956	161.074	5.33585	19.323	376.925	4.10282	-13.8485	47.328	5.33585	-14.158	136.593	5.33585	2.7442	219.778	5.07127	2.08648	217.492	5.1761
4.84669	215.656	5.23103	-13.3484	83.0525	5.34584	-32.8995	131.189	5.34584	-23.7064	89.9337	5.34584	-3.12443	145.327	5.26597	9.76978	146.944	5.00139	-5.49995	82.3353	4.55711	1.34572	187.922	4.67192	-20.662	117.362	5.34584	1.18548	191.259	5.34584	18.754	327.432	4.10783	-13.5829	85.7227	5.34584	-14.672	141.047	5.34584	2.2434	221.788	5.07627	1.20679	213.285	5.18111
2.2225	201.723	5.23603	-13.9875	77.5793	5.35584	-30.5724	145.865	5.35584	-19.7392	94.0386	5.35584	-3.67475	160.225	5.27098	3.64261	132.099	5.0064	-5.7028	85.1488	4.56211	13.4597	156.705	4.67693	-28.0433	99.3323	5.35584	10.875	171.914	5.35584	5.63482	327.54	4.11283	-13.0126	104.477	5.35584	-14.0067	144.804	5.35584	3.6212	216.804	5.08128	1.39953	210.766	5.18611
1.4156	191.888	5.24104	-13.6008	85.8696	5.36584	-31.8586	138.621	5.36584	-22.8528	116.495	5.36584	-2.72184	105.374	5.27598	0.367875	140.727	5.0114	-4.83528	161.274	4.56712	2.74095	185.618	4.68193	-31.025	133.594	5.36584	-0.271728	145.513	5.36584	10.478	317.142	4.11784	-14.3573	82.2347	5.36584	-13.3545	145.663	5.36584	2.47709	212.837	5.08629	1.80864	214.249	5.19112
2.3648	199.927	5.24604	-14.1235	81.2281	5.37583	-31.1107	143.612	5.37583	-23.7605	95.2996	5.37583	-2.62653	139.432	5.28099	4.44209	128.053	5.01641	2.82681	164.918	4.57212	11.75	144.594	4.68694	-17.7264	88.4393	5.37583	-1.52421	101.726	5.37583	13.349	319.688	4.12284	-11.8916	63.2923	5.37583	-13.0016	145.099	5.37583	1.86729	204.798	5.09129	2.1617	213.713	5.19612
3.81634	210.244	5.25105	-13.2567	96.8964	5.38583	-32.5561	135.911	5.38583	-16.9609	120.144	5.38583	-6.38875	178.902	5.28599	5.4078	191.292	5.02141	-1.37708	130.379	4.57713	7.16187	169.701	4.69194	-27.2606	103.947	5.38583	1.40984	162.604	5.38583	8.68428	346.351	4.12785	-14.7409	101.016	5.38583	-13.38	140.752	5.38583	0.632179	209.809	5.09629	1.49467	203.905	5.20113
2.4329	201.669	5.25605	-13.248	81.3623	5.39583	-30.0897	144.846	5.39583	-18.0238	110.646	5.39583	-7.15935	151.918	5.29099	8.76221	175.187	5.02642	0.229728	133.729	4.58213	-3.95202	148.667	4.69695	-25.3081	107.757	5.39583	1.21987	190.534	5.39583	18.3651	325.798	4.13285	-11.3543	31.5515	5.39583	-14.0183	136.11	5.39583	2.1571	211.712	5.1013	1.83519	208.407	5.20613
1.90613	191.54	5.26106	-12.8565	98.2647	5.40582	-32.2403	136.207	5.40582	-27.2155	96.6142	5.40582	-4.88765	153.124	5.296	9.73048	173.044	5.03142	3.76704	173.091	4.58714	0.997252	164.101	4.70195	-22.1164	102.176	5.40582	4.22731	180.929	5.40582	12.5213	335.686	4.13786	-12.6217	105.497	5.40582	-13.7825	142.899	5.40582	2.99551	219.644	5.1063	2.69458	210.739	5.21114
3.08833	203.143	5.26606	-13.6538	83.1598	5.41582	-29.8355	141.868	5.41582	-21.5005	143.968	5.41582	-3.78121	137.717	5.301	9.56495	161.682	5.03643	-9.14466	202.753	4.59214	6.36747	160.35	4.70696	-25.5079	119.428	5.41582	8.74338	185.383	5.41582	6.81231	345.064	4.14286	-13.5501	58.3286	5.41582	-12.9188	145.126	5.41582	2.82206	224.521	5.11131	2.32621	208.515	5.21614
5.28597	209.52	5.27107	-12.8035	92.8989	5.42582	-32.046	134.248	5.42582	-20.8675	130.419	5.42582	0.381077	172.123	5.30601	6.19893	206.941	5.04143	3.86646	143.562	4.59715	12.6063	170.72	4.71196	-25.5398	127.155	5.42582	2.00824	179.292	5.42582	11.1253	319.822	4.14787	-14.9245	42.3375	5.42582	-13.3856	145.797	5.42582	3.03837	218.787	5.11631	1.9788	199.323	5.22115
2.32454	201.347	5.27607	-13.2341	91.5574	5.43581	-30.0329	146.616	5.43581	-18.1142	114.617	5.43581	-4.32102	150.766	5.31101	9.13195	195.15	5.04644	3.99066	132.201	4.60215	10.3588	123.265	4.71697	-26.3946	139.256	5.43581	2.4807	139.717	5.43581	21.4283	361.946	4.15287	-9.9223	60.475	5.43581	-12.7566	141.423	5.43581	3.35216	226.075	5.12132	2.12619	201.386	5.22615
0.579926	195.211	5.28108	-12.2297	94.455	5.44581	-31.8326	137.307	5.44581	-19.1291	110.378	5.44581	-7.65946	186.217	5.31602	7.53495	196.865	5.05144	-10.5575	141.714	4.60715	12.282	145.21	4.72197	-21.8874	76.0169	5.44581	2.91187	160.296	5.44581	10.1097	307.094	4.15787	-10.4525	66.1095	5.44581	-12.7978	141.745	5.44581	3.14837	228.568	5.12632	2.38129	201.949	5.23116
2.67424	201.776	5.28608	-13.2358	86.2452	5.45581	-29.8867	147.851	5.45581	-21.1506	114.348	5.45581	0.136044	176.088	5.32102	6.23599	212.407	5.05645	-6.88057	150.342	4.61216	5.1044	145.934	4.72698	-17.8155	86.6148	5.45581	5.71166	112.35	5.45581	13.5135	328.504	4.16288	-18.2877	42.3106	5.45581	-13.4661	137.881	5.45581	3.36379	221.279	5.13133	2.43655	199.671	5.23616
4.33923	213.111	5.29108	-12.3962	95.6891	5.4658	-31.011	141.68	5.4658	-19.0336	116.092	5.4658	-5.78942	151.838	5.32603	11.6932	145.765	5.06145	0.205676	146.51	4.61716	5.95886	176.963	4.73198	-25.6285	76.9828	5.4658	4.59143	136.578	5.4658	13.0084	332.122	4.16789	-11.0478	55.6992	5.4658	-13.3	139.974	5.4658	3.13573	217.5	5.13633	0.957747	200.717	5.24116
2.99535	203.384	5.29609	-13.5548	95.233	5.4758	-30.0346	151.285	5.4758	-22.0923	100.585	5.4758	0.858183	158.591	5.33103	3.37615	146.113	5.06646	6.40589	98.7608	4.62217	0.410322	147.809	4.73699	-28.9384	68.424	5.4758	0.739236	137.571	5.4758	11.4215	321.376	4.17289	-6.21169	61.0385	5.4758	-13.0022	143.06	5.4758	3.13001	226.37	5.14134	1.71987	202.083	5.24617
2.79509	200.865	5.30109	-11.8599	97.3257	5.4858	-31.2983	137.065	5.4858	-21.2431	72.5751	5.4858	-6.04587	129.142	5.33604	7.45431	176.875	5.07146	-1.2583	170.331	4.62717	3.96177	180.152	4.74199	-26.0621	157.849	5.4858	4.07056	165.904	5.4858	8.10256	317.571	4.17789	-17.6297	80.5176	5.4858	-12.573	144.858	5.4858	2.88712	215.705	5.14634	1.97379	203.825	5.25117
3.67368	206.787	5.3061	-12.7617	95.5818	5.4958	-29.5744	143.692	5.4958	-19.8583	125.483	5.4958	0.182143	134.314	5.34104	11.0836	186.978	5.07647	-0.578627	127.057	4.63218	1.50662	113.431	4.747	-21.0438	151.195	5.4958	6.22185	137.759	5.4958	11.4161	362.429	4.1829	-8.5711	98.4405	5.4958	-12.3672	144.401	5.4958	2.3363	213.641	5.15135	2.47182	209.747	5.25618
5.25558	217.237	5.3111	-11.7524	95.3403	5.50579	-31.7309	135.777	5.50579	-18.7745	126.636	5.50579	-1.39644	138.038	5.34605	4.99183	149.222	5.08147	-0.440666	119.983	4.63718	16.4597	192.236	4.752	-21.3248	152.697	5.50579	0.662157	161.772	5.50579	20.895	371.084	4.1879	-13.2427	57.309	5.50579	-12.5998	145.045	5.50579	1.98047	221.038	5.15635	1.95532	209.56	5.26118
2.50226	203.598	5.31611	-12.8328	82.1135	5.51579	-28.9918	145.812	5.51579	-20.879	121.727	5.51579	-5.38592	150.07	5.35105	6.60322	134.323	5.08648	-5.31693	120.331	4.64219	4.06797	142.879	4.75701	-28.643	131.153	5.51579	6.18999	156.862	5.51579	15.9969	326.843	4.19291	-14.0849	63.2386	5.51579	-12.1175	147.407	5.51579	3.35787	228.112	5.16136	2.95307	205.058	5.26619
2.24407	196.524	5.32111	-12.0057	105.294	5.52579	-30.7775	142.216	5.52579	-16.4381	91.5971	5.52579	-3.14035	132.063	5.35606	4.64386	184.78	5.09148	-9.29728	120.277	4.64719	5.24778	161.877	4.76201	-18.7668	113.686	5.52579	3.95837	133.332	5.52579	10.0224	330.648	4.19791	-11.2902	51.2989	5.52579	-12.3066	145.341	5.52579	3.59863	231.14	5.16636	2.998	206.371	5.27119
3.51757	202.687	5.32612	-12.2097	93.1403	5.53578	-29.3236	150.534	5.53578	-20.6073	123.068	5.53578	-5.13615	140.718	5.36106	11.0516	191.56	5.09649	7.63802	128.423	4.6522	4.71185	169.246	4.76701	-27.1561	118.65	5.53578	3.73768	137.115	5.53578	16.4302	330.085	4.20292	-13.1013	30.6929	5.53578	-12.3195	143.811	5.53578	3.62981	230.309	5.17137	2.63656	210.417	5.2762
4.1818	212.896	5.33112	-11.173	95.9306	5.54578	-30.6938	145.543	5.54578	-20.3826	109.707	5.54578	-7.10386	147.979	5.36607	5.44886	236.926	5.10149	-6.56353	162.239	4.6572	5.44553	135.323	4.77202	-24.0944	178.213	5.54578	3.72254	115.329	5.54578	16.1778	284.29	4.20792	-7.56672	49.5013	5.54578	-12.192	143.14	5.54578	3.5478	229.827	5.17637	1.59641	201.52	5.2812
2.42702	205.742	5.33613	-12.5097	91.5574	5.55578	-28.7957	152.734	5.55578	-17.6448	114.563	5.55578	-8.61946	138.494	5.37107	13.1143	129.151	5.1065	6.56261	131.371	4.66221	9.22261	159.519	4.77702	-24.2083	188.408	5.55578	5.71638	180.312	5.55578	12.5982	265.533	4.21293	-12.32	53.3112	5.55578	-12.4188	147.675	5.55578	5.01595	232.48	5.18138	2.19367	201.092	5.28621
2.08169	206.09	5.34113	-11.6855	100.17	5.56577	-30.8608	145.168	5.56577	-20.2112	117.112	5.56577	-2.72709	139.566	5.37608	8.37187	172.159	5.1115	-6.69575	203.289	4.66721	10.6378	153.865	4.78203	-16.2572	149.746	5.56577	1.76412	192.359	5.56577	8.67307	267.676	4.21793	-14.1274	27.5269	5.56577	-11.9524	144.267	5.56577	4.28554	234.865	5.18638	3.43025	213.874	5.29121
4.39831	222.168	5.34614	-12.1683	94.3745	5.57577	-28.0215	150.587	5.57577	-21.4518	122.424	5.57577	-1.82331	134.635	5.38108	7.60749	186.415	5.11651	5.61309	152.941	4.67222	13.9712	135.162	4.78703	-20.754	116.343	5.57577	8.80874	228.204	5.57577	13.1782	283.835	4.22294	-10.2695	85.2934	5.57577	-12.0009	151.083	5.57577	2.19066	225.325	5.19139	3.93084	209.292	5.29622
5.59919	226.777	5.35114	-11.3331	112.565	5.58577	-30.5093	143.504	5.58577	-22.2773	137.636	5.58577	-0.973546	99.3717	5.38609	5.4142	148.364	5.12151	-0.311654	147.26	4.67722	12.9126	189.61	4.79204	-16.5976	113.15	5.58577	0	164.359	5.58077	10.5453	291.204	4.22794	-13.4786	69.0877	5.58577	-11.9131	152.505	5.58577	2.03942	216.562	5.19639	2.41678	205.46	5.30122
3.79206	208.85	5.35615	-11.9394	100.357	5.59576	-28.508	152.975	5.59576	-14.9561	109.868	5.59576	2.72103	180.429	5.39109	3.30115	183.708	5.12652	-11.0779	80.4061	4.68223	9.14432	135.832	4.79704	-35.5342	93.1614	5.59576	4.01623	200.935	5.58578	9.8475	309.184	4.23295	-9.40838	79.9541	5.59576	-11.3485	153.31	5.59576	3.18503	228.192	5.20139	2.5353	204.87	5.30623
2.39888	204.268	5.36115	-10.8697	109.372	5.60576	-30.5681	141.572	5.60576	-16.1971	100.719	5.60576	0.236378	142.459	5.3961	9.92698	194.32	5.13152	-6.80371	173.064	4.68723	4.73618	168.013	4.80205	-25.9139	94.9322	5.60576	6.96646	127.782	5.59078	17.5227	355.247	4.23795	-11.5421	70.1341	5.60576	-11.1485	154.463	5.60576	4.33624	238.456	5.2064	2.42227	205.46	5.31123
4.22674	210.565	5.36616	-11.887	99.1769	5.61576	-27.8017	149.273	5.61576	-23.3196	115.475	5.61576	-4.36179	156.929	5.4011	11.0914	202.975	5.13652	6.77564	171.831	4.69224	-0.969527	157.992	4.80705	-20.7575	147.868	5.61576	4.95521	212.993	5.59579	7.97279	364.438	4.24296	-10.7747	95.3818	5.61576	-11.8794	154.329	5.61576	3.3018	233.15	5.21141	2.93385	206.076	5.31624
5.43665	218.872	5.37116	-10.4815	120.05	5.62575	-29.7531	146.214	5.62575	-17.8148	99.1362	5.62575	-2.61368	174.293	5.40611	12.1761	214.685	5.14153	1.84794	151.172	4.69724	7.57538	98.827	4.81206	-20.7471	159.351	5.62575	3.44097	175.961	5.60079	12.3801	380.731	4.24796	-8.4496	39.9764	5.62575	-11.7415	153.229	5.62575	4.34099	229.398	5.21641	2.60638	207.818	5.32124
3.77279	212.039	5.37617	-11.1984	96.7355	5.63575	-28.2229	140.982	5.63575	-19.2222	117.836	5.63575	-2.68206	168.853	5.41111	7.14657	193.757	5.14653	1.69502	190.535	4.70225	15.1438	140.199	4.81706	-20.2041	180.95	5.63575	2.06236	158.49	5.6058	12.65	389.332	4.25297	-12.8799	41.6667	5.63575	-11.2723	153.605	5.63575	3.83012	237.277	5.22141	2.97322	204.227	5.32625
2.06295	202.553	5.38117	-10.7112	99.9013	5.64575	-30.6877	137.307	5.64575	-20.7109	108.285	5.64575	-6.03099	132.304	5.41611	8.84874	222.911	5.15154	-9.1322	207.094	4.70725	-6.51988	105.231	4.82207	-19.7801	101.854	5.64575	4.1496	207.206	5.6108	18.7459	407.366	4.25797	-9.64396	34.6102	5.64575	-10.6223	159.83	5.64575	4.3005	234.249	5.22642	2.68869	209.399	5.33125
3.73732	208.234	5.38618	-12.6988	110.365	5.65574	-27.8036	149.595	5.65574	-15.0249	130.553	5.65574	0.412031	144.657	5.42112	7.84257	183.253	5.15654	-1.12777	181.826	4.71226	17.9838	155.178	4.82707	-19.0757	119.321	5.65574	10.9921	172.746	5.61581	12.3792	415.861	4.26298	-14.4157	56.3163	5.65574	-10.9839	159.83	5.65574	4.10732	232.668	5.23142	3.36779	206.049	5.33626
5.50851	217.586	5.39118	-10.073	122.545	5.66574	-29.5376	137.575	5.66574	-18.064	132.083	5.66574	-7.94692	158.43	5.42612	10.6511	195.713	5.16155	6.67977	146.885	4.71726	2.02858	155.634	4.83208	-27.4564	101.023	5.66574	7.85266	224.623	5.62081	23.0069	416.397	4.26798	-7.78825	101.124	5.66574	-11.4984	158.112	5.66574	3.49133	236.017	5.23643	3.23339	207.068	5.34126
4.19548	208.502	5.39619	-10.4233	102.477	5.67574	-27.9074	149.031	5.67574	-17.0561	103.08	5.67574	-1.28277	154.116	5.43113	7.37941	217.499	5.16655	-5.25715	141.446	4.72227	8.62677	168.897	4.83708	-22.4633	101.13	5.67574	5.19021	197.077	5.62582	15.7334	349.861	4.27299	-10.6726	111.507	5.67574	-11.2294	158.944	5.67574	4.91791	234.249	5.24143	3.08327	207.603	5.34627
2.3919	203.598	5.40119	-9.76471	107.145	5.68573	-29.8973	144.658	5.68573	-19.6381	133.773	5.68573	-4.58554	137.368	5.43613	8.92685	156.51	5.17156	6.00568	152.941	4.72727	14.6486	126.105	4.84209	-18.7503	109.34	5.68573	15.325	151.979	5.63082	11.6272	367.493	4.27799	-14.1049	109.065	5.68573	-10.71	165.276	5.68573	4.30986	234.999	5.24644	3.24972	209.56	5.35127
3.38152	213.084	5.4062	-11.9607	109.801	5.69573	-26.9906	152.868	5.69573	-20.8508	110.19	5.69573	2.54347	155.188	5.44114	6.26637	172.454	5.17656	1.52377	180.486	4.73227	16.0648	172.166	4.84709	-25.8595	108.267	5.69573	-0.38362	117.412	5.63583	8.73865	336.999	4.28299	-8.15345	147.246	5.69573	-10.7999	163.479	5.69573	3.3059	224.119	5.25144	3.99575	214.303	5.35628
5.65354	225.973	5.4112	-10.0747	109.399	5.70573	-28.8358	135.509	5.70573	-17.4834	133.478	5.70573	-1.82257	168.344	5.44614	11.9837	183.682	5.18157	-5.88597	169.447	4.73728	-0.49359	151.025	4.8521	-20.9111	142.287	5.70573	-1.2147	180.972	5.64083	12.3907	368.136	4.288	-8.10208	135.762	5.70573	-10.2784	163.076	5.70573	3.24235	224.012	5.25645	2.73104	203.584	5.36128
4.76279	219.354	5.4162	-10.2522	119.165	5.71572	-27.6244	147.529	5.71572	-16.817	109.385	5.71572	-4.51147	188.816	5.45115	8.50611	213.72	5.18657	1.25303	123.68	4.74228	1.32621	128.918	4.8571	-26.8407	133.594	5.71572	3.46953	122.637	5.64584	10.9555	399.997	4.293	-7.95516	125.137	5.71572	-10.0349	161.064	5.71572	4.72038	229.666	5.26145	3.15188	211.784	5.36629
3.52191	203.705	5.42121	-10.0613	120.104	5.72572	-29.3587	139.882	5.72572	-14.6312	117.219	5.72572	-0.712007	140.262	5.45615	6.44815	183.146	5.19158	-6.16454	201.735	4.74729	6.61534	157.724	4.86211	-15.4445	138.236	5.72572	-0.543168	183.518	5.65084	12.8253	428.214	4.29801	-9.72727	62.4873	5.72572	-10.2753	159.052	5.72572	4.65164	234.999	5.26646	4.14505	218.322	5.37129
4.57907	214.477	5.42621	-11.435	123.618	5.73572	-27.2974	149.299	5.73572	-21.8709	109.063	5.73572	-10.8136	184.583	5.46116	9.76517	155.76	5.19658	-0.802305	138.82	4.75229	10.6402	189.423	4.86711	-16.8428	122.111	5.73572	3.41423	136.223	5.65585	17.5355	451.982	4.30301	-10.7249	67.7462	5.73572	-10.9815	160.42	5.73572	3.49618	230.819	5.27146	4.4765	215.964	5.37629
6.2428	229.456	5.43122	-9.02984	108.916	5.74571	-28.7775	140.124	5.74571	-20.6691	124.168	5.74571	-0.956025	214.969	5.46616	9.20542	199.116	5.20159	7.67652	145.331	4.7573	7.38797	218.121	4.87211	-27.6299	147.573	5.74571	9.1859	225.507	5.66085	9.85451	412.806	4.30802	-16.0593	66.7266	5.74571	-10.2707	156.798	5.74571	4.29834	232.292	5.27647	3.33062	206.451	5.3813
4.58006	212.521	5.43622	-9.98852	128.609	5.75571	-26.3414	154.424	5.75571	-13.2269	122.29	5.75571	-3.35751	184.663	5.47117	14.9892	146.06	5.20659	-0.95629	168.053	4.7623	11.488	152.632	4.87712	-25.5786	160.827	5.75571	11.2591	203.508	5.66586	17.07	440.889	4.31302	-4.3543	95.2745	5.75571	-9.83337	160.554	5.75571	5.57192	235.24	5.28147	3.1413	204.307	5.3863
3.12791	205.581	5.44123	-9.22243	107.065	5.76571	-28.8182	147.126	5.76571	-12.9734	126.556	5.76571	1.2185	191.871	5.47617	8.93578	172.695	5.2116	-1.5794	126.467	4.76731	9.79004	122.327	4.88213	-19.3561	147.6	5.76571	6.71716	140.135	5.67086	14.9442	447.079	4.31803	-12.319	78.3979	5.76571	-10.0346	160.366	5.76571	4.65091	236.392	5.28648	3.56634	205.326	5.39131
4.42736	214.745	5.44623	-10.876	116.24	5.77571	-27.3919	151.499	5.77571	-21.0449	98.8947	5.77571	0.057235	186.887	5.48118	4.70855	197.267	5.2166	-2.58936	125.101	4.77231	20.6923	147.059	4.88713	-12.5447	169.896	5.77571	5.77416	170.468	5.67587	14.6508	459.405	4.32303	-8.88987	116.149	5.77571	-10.2842	160.796	5.77571	4.47637	237.679	5.29148	3.12308	208.675	5.39631
5.83492	222.087	5.45124	-8.98913	116.294	5.7857	-28.6716	143.021	5.7857	-22.368	124.249	5.7857	6.1104	157.278	5.48618	6.06016	174.893	5.22161	1.66277	193.482	4.77732	3.88913	158.072	4.89213	-22.724	135.929	5.7857	4.05795	169.45	5.68087	22.4289	449.169	4.32804	-6.14495	82.5031	5.7857	-10.0038	163.452	5.7857	4.41309	233.016	5.29649	2.28517	210.658	5.40132
3.64014	217.746	5.45624	-9.71586	113.209	5.7957	-26.4081	152.573	5.7957	-18.7805	105.897	5.7957	1.99193	167.54	5.49119	6.90435	204.208	5.22661	-0.299227	169.634	4.78232	2.10162	183.447	4.89714	-25.9052	127.558	5.7957	6.20504	182.473	5.68588	17.6634	402.436	4.33304	-10.3437	102.519	5.7957	-9.64904	161.44	5.7957	4.63926	235.964	5.30149	3.79245	214.544	5.40632
3.32701	207.43	5.46125	-9.48216	109.694	5.8057	-28.3158	148.441	5.8057	-13.8394	151.158	5.8057	-4.74949	144.362	5.49619	10.5986	174.33	5.23162	6.8198	154.522	4.78733	8.23047	142.906	4.90214	-21.1797	121.521	5.8057	4.18627	163.93	5.69088	15.9361	367.198	4.33805	-7.86582	45.6108	5.8057	-10.0162	166.484	5.8057	5.18663	236.125	5.3065	4.26006	219.234	5.41133
5.0425	217.88	5.46625	-10.5752	108.245	5.81569	-26.6874	162.392	5.81569	-13.1186	133.263	5.81569	-3.87768	142.165	5.5012	9.6143	168.274	5.23662	2.15817	136.998	4.79233	10.9919	122.246	4.90715	-22.322	147.761	5.81569	6.16511	145.816	5.69588	9.31522	352.916	4.34305	-10.2369	68.4169	5.81569	-8.95584	168.174	5.81569	4.04777	236.258	5.3115	5.07094	225.826	5.41633
7.0426	232.162	5.47126	-8.60318	114.336	5.82569	-27.8976	149.595	5.82569	-20.2662	133.612	5.82569	0.802206	138.011	5.5062	13.9812	159.163	5.24163	-1.02185	160.122	4.79734	5.88402	160.725	4.91215	-10.8587	162.249	5.82569	12.6222	206.16	5.70089	19.2548	315.508	4.34806	-12.8147	105.229	5.82569	-9.00577	164.042	5.82569	4.10649	235.883	5.31651	4.4106	216.42	5.42134
5.50389	221.846	5.47626	-9.95731	119.245	5.83569	-25.7958	159.763	5.83569	-14.5667	111.424	5.83569	-7.93676	159.662	5.51121	6.06261	219.321	5.24663	-1.0855	134.774	4.80234	6.54295	120.451	4.91716	-27.0998	162.598	5.83569	3.93267	104.469	5.70589	4.11261	321.242	4.35306	-4.67592	83.1738	5.83569	-9.44596	160.635	5.83569	5.37324	244.566	5.32151	3.71818	214.892	5.42634
3.9328	215.978	5.48127	-7.65691	116.938	5.84568	-27.9676	145.946	5.84568	-20.7896	108.392	5.84568	-8.84816	186.378	5.51621	12.1386	192.685	5.25164	-2.93944	172.126	4.80735	10.1261	188.297	4.92216	-16.6423	153.019	5.84568	7.1072	169.745	5.7109	17.185	355.863	4.35807	-5.1339	116.444	5.84568	-9.83135	158.408	5.84568	5.29655	247.272	5.32651	4.2068	219.394	5.43135
5.16975	224.606	5.48627	-9.17126	118.172	5.85568	-26.3799	154.317	5.85568	-17.6142	137.905	5.85568	-3.34885	162.128	5.52122	4.81791	205.815	5.25664	-0.207112	149.886	4.81235	9.27497	195.318	4.92717	-22.7538	141.965	5.85568	4.73991	159.107	5.7159	13.0601	318.75	4.36307	-17.3791	77.7272	5.85568	-9.24666	158.381	5.85568	4.96996	242.556	5.33152	4.21009	220.841	5.43635
6.40962	224.017	5.49128	-8.66496	109.05	5.86568	-27.5181	146.295	5.86568	-17.5895	165.834	5.86568	2.20751	133.644	5.52622	14.7859	218.088	5.26164	9.73017	102.753	4.81736	16.6001	168.737	4.93217	-27.0193	147.6	5.86568	8.18718	144.61	5.72091	14.5061	375.907	4.36808	-5.8016	60.1262	5.86568	-9.10151	159.964	5.86568	4.61196	237.089	5.33652	3.6518	214.464	5.44136
4.91392	215.04	5.49628	-9.95888	98.5062	5.87567	-26.3231	155.604	5.87567	-10.6541	153.01	5.87567	0.53337	169.148	5.53123	6.13874	156.966	5.26665	0.792203	114.704	4.82236	3.32174	127.632	4.93718	-11.6904	131.475	5.87567	8.37444	129.738	5.72591	15.145	356.908	4.37308	-6.98033	87.0106	5.87567	-9.024	164.794	5.87567	5.12218	240.144	5.34153	3.74949	218.349	5.44636
3.49497	206.492	5.50129	-8.71767	123.216	5.88567	-27.3154	143.504	5.88567	-12.2509	122.585	5.88567	0.945833	156.393	5.53623	9.98516	190.756	5.27165	-3.40534	142.785	4.82737	4.6081	182.724	4.94218	-20.3313	144.273	5.88567	-0.834322	155.141	5.73092	16.4037	407.795	4.37809	-8.02563	91.9475	5.88567	-8.88826	166.994	5.88567	5.49808	244.646	5.34653	4.43554	217.652	5.45137
4.79255	215.254	5.50629	-9.22495	119.406	5.89567	-25.591	159.307	5.89567	-22.5649	94.2532	5.89567	1.66549	155.75	5.54124	12.6501	177.197	5.27666	-6.57267	127.941	4.83237	13.5757	169.407	4.94719	-19.9111	154.441	5.89567	2.18022	126.174	5.73592	16.1974	378.908	4.38309	-14.4168	78.2906	5.89567	-8.7118	167.745	5.89567	4.03011	238.804	5.35154	4.28599	218.617	5.45637
6.54539	226.321	5.5113	-7.67698	126.087	5.90566	-26.7939	146.938	5.90566	-16.1786	113.946	5.90566	-3.78466	123.702	5.54624	11.2122	214.551	5.28166	-4.79176	142.142	4.83738	6.04792	173.292	4.95219	-19.3105	152.59	5.90566	2.23475	138.232	5.74093	22.9513	371.432	4.3881	-8.90705	142.443	5.90566	-9.15531	166.538	5.90566	4.17146	239.34	5.35654	3.52629	218.054	5.46138
5.56567	215.469	5.5163	-8.94399	103.175	5.91566	-25.6285	153.351	5.91566	-13.6813	120.036	5.91566	3.22724	164.754	5.55124	9.46251	178.028	5.28667	-1.05564	139.784	4.84238	4.11667	154.213	4.9572	-20.2939	123.721	5.91566	13.9471	144.396	5.74593	16.6471	331.237	4.3931	-8.5423	180.865	5.91566	-9.19519	164.284	5.91566	5.77105	251.345	5.36155	4.26523	217.438	5.46638
4.15919	205.688	5.52131	-7.99188	119.487	5.92566	-27.329	145.516	5.92566	-19.8552	130.661	5.92566	-1.83643	135.412	5.55625	6.77188	218.061	5.29167	-0.596307	144.661	4.84739	14.8017	145.558	4.9622	-21.7224	154.2	5.92566	13.3177	183.491	5.75094	18.5115	333.756	4.39811	-4.63905	139.223	5.92566	-8.39215	170.16	5.92566	6.5388	253.784	5.36655	4.13051	229.095	5.47139
6.27506	222.141	5.52631	-9.46627	131.801	5.93565	-25.2912	153.485	5.93565	-16.3283	119.151	5.93565	-7.42153	166.737	5.56125	8.96987	137.485	5.29668	11.5632	161.515	4.85239	12.3458	149.712	4.96721	-21.0723	111.138	5.93565	7.02168	207.42	5.75594	8.09782	274.643	4.40311	-4.78845	137.157	5.93565	-7.50068	163.908	5.93565	5.09659	245.289	5.37156	5.60045	225.477	5.47639
7.02319	225.062	5.53132	-7.3997	126.65	5.94565	-26.9564	147.099	5.94565	-13.2961	134.551	5.94565	1.40142	157.197	5.56626	1.75445	178.456	5.30168	-1.06037	125.878	4.8574	8.0691	150.248	4.97221	-12.3236	119.777	5.94565	0.408965	149.808	5.76095	7.13951	307.951	4.40811	-6.4408	157.978	5.94565	-8.61729	162.245	5.94565	5.44447	240.948	5.37656	4.77794	222.53	5.4814
4.74014	212.387	5.53632	-8.46398	122.304	5.95565	-25.4463	155.524	5.95565	-12.6553	148.422	5.95565	-0.269896	163.092	5.57126	10.4586	131.376	5.30669	-1.61928	167.41	4.8624	18.2826	159.197	4.97722	-23.0257	105.986	5.95565	3.46583	162.938	5.76595	6.48906	317.33	4.41312	-9.99995	75.0978	5.95565	-8.93577	163.908	5.95565	6.64937	248.317	5.38157	5.02528	224.995	5.4864
3.96461	214.906	5.54132	-7.45962	134.994	5.96565	-26.9302	149.407	5.96565	-15.7721	135.785	5.96565	-0.31269	163.441	5.57627	11.2585	214.739	5.31169	10.1188	137.132	4.8674	7.23463	158.42	4.98222	-15.6469	143.602	5.96565	5.04413	188.1	5.77096	21.0734	346.753	4.41812	-10.012	114.432	5.96565	-8.31972	168.55	5.96565	6.00461	238.992	5.38657	5.89846	224.271	5.49141
5.79491	222.06	5.54633	-7.94144	118.387	5.97564	-25.0365	157.992	5.97564	-21.0795	106.836	5.97564	-3.35551	169.952	5.58127	14.1142	196.115	5.3167	2.75471	141.767	4.87241	6.81065	167.156	4.98723	-17.9122	132.521	5.97564	6.07102	176.229	5.77596	15.821	413.69	4.42313	-7.72569	92.3768	5.97564	-7.78662	171.797	5.97564	4.82475	230.363	5.39158	6.06996	223.307	5.49641
7.207	222.034	5.55133	-7.42246	137.623	5.98564	-26.5711	153.243	5.98564	-11.8738	124.651	5.98564	-6.04035	133.161	5.58628	13.7519	229.235	5.3217	5.21581	134.64	4.87741	7.2112	105.097	4.99223	-28.1422	113.713	5.98564	7.15519	201.686	5.78097	14.2407	424.007	4.42813	-4.72131	128.679	5.98564	-7.52519	169.274	5.98564	4.48273	234.463	5.39658	3.60683	211.569	5.50141
4.95161	209.895	5.55634	-8.10289	116.965	5.99564	-24.4823	164.19	5.99564	-17.6064	112.256	5.99564	-3.32722	146.372	5.59128	17.0408	138.664	5.32671	-2.01291	141.794	4.88242	7.71341	164.449	4.99723	-20.9745	114.438	5.99564	11.6398	193.352	5.78597	13.9128	396.005	4.43314	-9.06595	123.178	5.99564	-8.33156	173.165	5.99564	5.0138	241.43	5.40159	3.5346	207.764	5.50642
3.94405	203.303	5.56134	-7.68401	132.74	6.00563	-26.1721	149.621	6.00563	-16.6562	129.775	6.00563	-4.04479	155.188	5.59629	5.51065	193.114	5.33171	3.04837	140.99	4.88742	7.54796	145.505	5.00224	-15.624	129.141	6.00563	4.55251	156.909	5.79098	20.7696	485.907	4.43814	-10.8393	149.446	6.00563	-7.7836	167.316	6.00563	5.95353	241.779	5.40659	4.09846	213.686	5.51142
6.11983	220.399	5.56635	-8.14422	119.648	6.01563	-24.6226	152.063	6.01563	-13.5993	143.19	6.01563	3.96844	142.459	5.60129	11.4919	182.503	5.33672	-6.04878	153.503	4.89243	14.7307	150.784	5.00725	-16.6326	157.661	6.01563	4.10229	209.617	5.79598	11.9844	442.229	4.44315	-8.40223	154.302	6.01563	-7.29146	172.709	6.01563	5.93502	242.315	5.4116	4.50229	217.84	5.51643
7.35129	227.339	5.57135	-6.63229	129.038	6.02563	-26.3767	153.941	6.02563	-14.7631	167.283	6.02563	7.58559	143.424	5.6063	9.91473	172.91	5.34172	-5.34387	141.553	4.89743	13.6322	166.62	5.01225	-14.57	114.33	6.02563	6.62206	208.894	5.80099	15.044	486.55	4.44815	-1.986	145.233	6.02563	-7.2563	166.216	6.02563	5.71695	244.941	5.4166	4.26026	219.903	5.52143
6.0888	220.721	5.57636	-7.33142	119.675	6.03562	-24.532	163.331	6.03562	-15.3887	119.017	6.03562	1.65163	195.489	5.6113	6.77611	166.13	5.34673	7.38929	106.773	4.90244	5.66398	146.791	5.01725	-21.2208	128.711	6.03562	7.76652	172.103	5.80599	16.264	444.292	4.45316	-1.4005	105.336	6.03562	-7.44938	163.398	6.03562	6.2668	252.498	5.42161	5.17926	222.717	5.52644
3.91286	215.603	5.58136	-6.67068	128.662	6.04562	-26.5302	150.587	6.04562	-15.4165	135.597	6.04562	-0.024146	208.645	5.61631	6.50299	158.038	5.35173	4.80053	121.242	4.90744	-4.84008	175.382	5.02226	-19.3191	105.53	6.04562	16.1019	218.487	5.811	16.4929	482.798	4.45816	-10.8213	48.1866	6.04562	-7.9191	161.896	6.04562	6.23097	255.338	5.42661	5.37712	224.057	5.53144
6.32948	217.264	5.58637	-7.74132	113.075	6.05562	-24.4753	161.48	6.05562	-12.8483	141.178	6.05562	-1.99422	127.052	5.62131	13.7449	188.023	5.35674	-7.98462	120.492	4.91245	22.5706	132.67	5.02726	-15.6034	80.4171	6.05562	5.76729	225.668	5.816	22.6479	456.886	4.46317	-14.3603	38.9568	6.05562	-7.78792	169.328	6.05562	6.25454	245.959	5.43162	6.0003	230.247	5.53645
8.02471	233.1	5.59137	-7.00556	131.453	6.06561	-25.1269	150.829	6.06561	-12.337	131.439	6.06561	-7.00412	125.23	5.62632	11.289	138.878	5.36174	2.30371	121.751	4.91745	5.36058	149.176	5.03227	-25.7022	139.121	6.06561	8.05689	198.899	5.82101	17.0241	429.018	4.46817	-2.44682	63.0239	6.06561	-7.29695	170.643	6.06561	6.44888	238.858	5.43662	5.39577	222.61	5.54145
6.18714	219.301	5.59638	-7.8005	121.633	6.07561	-23.8933	162.902	6.07561	-13.6551	111.961	6.07561	-5.16416	118.986	5.63132	12.6617	189.309	5.36675	0.378497	114.65	4.92246	13.2941	182.858	5.03727	-21.9472	131.394	6.07561	9.24337	95.3052	5.82601	11.0627	425.856	4.47318	-6.0537	105.47	6.07561	-6.87179	171.689	6.07561	6.67508	241.35	5.44163	5.44658	228.881	5.54646
4.71892	208.234	5.60138	-6.24641	112.887	6.08561	-26.1988	149.756	6.08561	-21.9476	111.746	6.08561	0.210612	141.87	5.63633	14.6463	232.236	5.37175	1.30951	133.836	4.92746	5.45848	135.939	5.04228	-14.6995	123.104	6.08561	1.93632	208.679	5.83101	10.8007	356.828	4.47818	-2.20661	100.641	6.08561	-6.97759	170.777	6.08561	6.19761	238.081	5.44663	5.52387	222.53	5.55146
6.07933	226.857	5.60639	-7.13377	106.877	6.0956	-24.2185	169.288	6.0956	-12.9881	141.393	6.0956	3.58057	147.122	5.64133	10.6237	196.142	5.37676	12.9748	99.8594	4.93247	13.0543	140.521	5.04728	-11.9076	164.02	6.0956	9.38972	162.188	5.83602	14.1667	391.958	4.48319	-12.0388	81.242	6.0956	-7.21067	167.316	6.0956	4.31281	239.876	5.45163	6.19308	216.875	5.55647
6.72267	234.815	5.61139	-6.55307	115.248	6.1056	-25.0244	165.236	6.1056	-10.494	148.583	6.1056	3.37594	164.995	5.64634	5.44071	138.878	5.38176	-0.363529	132.523	4.93747	14.3219	200.302	5.05229	-20.9941	145.024	6.1056	6.67671	211.948	5.84102	16.2717	434.109	4.48819	-2.37832	87.3862	6.1056	-7.11885	174.077	6.1056	4.49494	236.232	5.45664	4.87507	213.552	5.56147
6.54096	225.785	5.6164	-7.62569	131.56	6.1156	-23.4775	167.544	6.1156	-17.8862	120.653	6.1156	1.15766	203.581	5.65134	2.96922	197.857	5.38676	8.4824	91.7672	4.94248	26.0223	145.907	5.05729	-17.9408	103.92	6.1156	2.90911	194.424	5.84603	12.6021	472.509	4.4932	-12.1426	85.7496	6.1156	-6.22442	175.499	6.1156	6.02504	244.512	5.46164	4.88471	220.841	5.56648
5.47546	222.06	5.6214	-5.62389	135.933	6.12559	-24.849	151.714	6.12559	-14.3987	127.897	6.12559	4.37047	136.27	5.65635	13.4201	211.201	5.39177	-3.93569	101.306	4.94748	2.15872	168.442	5.0623	-15.4012	142.636	6.12559	11.2568	180.758	5.85103	19.6432	492.418	4.4982	-7.36232	129.028	6.12559	-6.73788	172.36	6.12559	6.92614	256.678	5.46665	5.65458	218.724	5.57148
6.97198	230.046	5.62641	-7.1498	122.223	6.13559	-23.9467	164.378	6.13559	-11.7278	136	6.13559	-2.82294	177.964	5.66135	13.9761	171.034	5.39677	-0.762368	107.121	4.95249	-2.19738	206.304	5.0673	-16.3405	129.811	6.13559	4.0599	185.983	5.85604	27.3677	560.107	4.50321	-0.457179	132.247	6.13559	-6.74646	171.797	6.13559	6.00739	257.964	5.47165	5.6267	223.039	5.57649
8.7452	239.076	5.63141	-6.60707	155.411	6.14559	-25.0062	151.178	6.14559	-12.5279	147.993	6.14559	-4.18141	162.235	5.66636	9.5136	209.728	5.40178	-5.69866	151.092	4.95749	2.69534	174.846	5.07231	-23.257	146.902	6.14559	3.44244	210.743	5.86104	23.0786	469.186	4.50821	-4.93614	129.081	6.14559	-6.76847	173.621	6.14559	7.07737	260.215	5.47666	4.71796	213.472	5.58149
6.79003	226.053	5.63642	-6.54653	152.916	6.15558	-23.2161	163.305	6.15558	-18.3688	128.97	6.15558	-2.03213	122.952	5.67136	12.2338	166.612	5.40678	-9.44466	157.791	4.9625	15.5388	140.708	5.07731	-17.0752	109.474	6.15558	5.21549	197.88	5.86605	15.0318	383.598	4.51322	-8.56091	92.5377	6.15558	-6.31981	174.158	6.15558	8.37784	258.42	5.48166	5.67625	214.892	5.5865
4.84339	223.454	5.64142	-4.96463	148.409	6.16558	-25.368	156.168	6.16558	-9.63568	146.732	6.16558	0.483017	159.662	5.67636	13.6935	190.14	5.41179	2.56266	154.307	4.9675	10.3448	170.773	5.08232	-9.79023	115.457	6.16558	8.7031	185.876	5.87105	18.2454	364.224	4.51822	-5.32986	84.0861	6.16558	-6.0827	173.326	6.16558	7.65511	251.399	5.48667	5.34379	229.953	5.5915
6.4897	219.997	5.64643	-6.13136	135.558	6.17558	-22.6725	167.275	6.17558	-12.013	151.615	6.17558	-1.98788	170.676	5.68137	12.5547	194.186	5.41679	12.9242	160.899	4.97251	7.43776	133.715	5.08732	-21.8453	148.27	6.17558	10.5889	184.75	5.87606	13.1348	294.339	4.52323	-6.32219	85.2398	6.17558	-6.12482	168.872	6.17558	6.45056	243.333	5.49167	6.08863	230.676	5.59651
7.24871	230.849	5.65143	-5.90221	146.182	6.18557	-24.5229	161.266	6.18557	-15.6337	137.797	6.18557	6.2946	139.539	5.68637	11.5543	165.246	5.4218	4.52337	89.436	4.97751	5.38906	156.973	5.09233	-17.4883	162.464	6.18557	14.0382	217.71	5.88106	11.6309	337.749	4.52823	-1.9621	124.144	6.18557	-5.97849	169.489	6.18557	5.29904	238.081	5.49668	5.08257	222.181	5.60151
6.53973	221.766	5.65644	-6.43597	148.114	6.19557	-22.4861	163.707	6.19557	-14.2749	118.212	6.19557	0.29416	162.02	5.69138	9.19666	209.969	5.4268	1.92429	176.923	4.98252	21.7842	145.532	5.09733	-22.2567	137.512	6.19557	14.9037	147.423	5.88607	15.8153	342.358	4.53324	-8.58626	78.5053	6.19557	-6.51088	169.194	6.19557	6.12635	242.154	5.50168	6.15721	229.658	5.60651
5.1396	219.863	5.66144	-5.29064	150.099	6.20557	-24.4578	147.448	6.20557	-12.0712	86.9556	6.20557	0.192527	195.703	5.69638	9.36473	172.266	5.43181	14.5981	123.573	4.98752	33.7608	155.687	5.10234	-13.7903	108.991	6.20557	6.88357	170.656	5.89107	13.991	367.547	4.53824	-7.06136	98.5747	6.20557	-5.81439	168.228	6.20557	6.45721	246.013	5.50669	6.68113	224.566	5.61152
7.67702	224.686	5.66645	-6.50248	144.492	6.21556	-23.585	158.904	6.21556	-16.004	125.08	6.21556	-2.21625	184.1	5.70139	9.91517	209.728	5.43681	4.62085	103.45	4.99252	22.2653	55.0699	5.10734	-18.0739	142.395	6.21556	7.32494	159.616	5.89608	14.3588	406.75	4.54324	-5.06811	122.642	6.21556	-6.16134	172.441	6.21556	5.9793	244.807	5.51169	6.00288	221.324	5.61653
8.08669	240.362	5.67145	-5.10442	158.577	6.22556	-24.3643	151.58	6.22556	-13.8794	138.575	6.22556	-2.92667	184.127	5.70639	9.67151	211.845	5.44182	-7.12161	166.981	4.99753	-7.83562	186.609	5.11235	-15.3988	176.898	6.22556	0.423719	129.818	5.90108	21.304	364.545	4.54825	-7.05866	92.7524	6.22556	-5.62303	177.995	6.22556	6.07831	248.451	5.5167	5.40378	219.341	5.62153
6.11032	226.777	5.67645	-5.36481	133.331	6.23556	-22.6531	164.539	6.23556	-12.8873	169.322	6.23556	1.39605	172.283	5.7114	12.0251	165.889	5.44682	0.423244	202.271	5.00253	1.79995	70.7453	5.11735	-15.9769	115.055	6.23556	-1.08571	189.038	5.90609	13.1091	405.732	4.55325	-0.699743	163.264	6.23556	-5.43864	176.814	6.23556	7.03733	257.321	5.5217	7.0233	223.575	5.62653
5.29558	224.686	5.68146	-5.15538	164.104	6.24556	-23.7884	160.997	6.24556	-7.46737	128.031	6.24556	-0.565709	172.926	5.7164	12.8145	211.684	5.45183	5.08772	124.431	5.00754	0.152511	140.494	5.12235	-13.563	164.449	6.24556	8.45097	162.349	5.91109	11.4032	412.967	4.55826	-5.23814	110.461	6.24556	-4.96796	175.526	6.24556	7.31221	259.17	5.52671	5.71169	224.057	5.63154
7.07592	229.831	5.68646	-5.42941	135.504	6.25555	-22.1136	163.841	6.25555	-15.7756	145.095	6.25555	3.21104	177.455	5.72141	14.0317	156.618	5.45683	6.84581	123.627	5.01254	3.34791	140.816	5.12736	-21.6422	131.421	6.25555	4.22687	243.246	5.9161	17.1791	392.119	4.56326	-7.94947	88.8083	6.25555	-5.60527	171.072	6.25555	7.04401	259.546	5.53171	6.18237	224.325	5.63654
9.10653	235.914	5.69147	-5.29583	146.397	6.26555	-24.0231	152.036	6.26555	-15.465	126.502	6.26555	0.17589	160.761	5.72641	12.7645	149.865	5.46184	-2.3993	117.035	5.01755	2.76858	131.571	5.13237	-13.121	140.275	6.26555	11.9897	244.693	5.9211	18.1776	430.331	4.56827	-5.11029	104.048	6.26555	-6.23915	170.375	6.26555	7.30467	260.617	5.53672	5.30137	216.554	5.64155
7.09274	229.617	5.69647	-6.05328	150.206	6.27555	-21.9009	164.029	6.27555	-14.1576	132.673	6.27555	-1.85479	161.887	5.73142	9.69636	180.279	5.46684	-1.03471	122.046	5.02255	13.2759	185.216	5.13737	-15.635	184.115	6.27555	18.3388	222.506	5.92611	14.4143	483.602	4.57327	-3.18121	128.706	6.27555	-5.06128	177.539	6.27555	7.99798	260.671	5.54172	5.75963	226.603	5.64655
5.52056	226.187	5.70148	-4.86605	149.24	6.28554	-24.5672	150.748	6.28554	-13.4786	151.722	6.28554	-0.972852	157.385	5.73642	7.27911	178.269	5.47185	-1.35893	204.763	5.02756	21.53	200.409	5.14237	-15.027	102.928	6.28554	4.89219	225.052	5.93111	16.8899	478.136	4.57828	-6.38026	155.483	6.28554	-5.31597	179.095	6.28554	7.16669	263.351	5.54673	6.01804	233.811	5.65156
6.92918	234.922	5.70648	-4.83964	169.202	6.29554	-22.1149	163.895	6.29554	-8.21032	171.924	6.29554	1.15792	167.942	5.74143	10.1758	181.967	5.47685	7.28927	153.664	5.03256	11.2121	205.875	5.14738	-22.3533	151.571	6.29554	10.9689	241.772	5.93612	20.3383	472.026	4.58328	-3.29509	157.844	6.29554	-4.8563	176.197	6.29554	6.79954	247.808	5.55173	6.84715	236.036	5.65656
8.3411	243.283	5.71149	-3.35086	166.331	6.30554	-23.4441	158.18	6.30554	-9.828	140.91	6.30554	4.19574	205.055	5.74643	15.108	183.36	5.48186	1.69935	137.185	5.03757	18.9855	157.831	5.15238	-14.5851	123.426	6.30554	9.65234	224.971	5.94112	15.277	506.996	4.58829	-1.93757	141.638	6.30554	-4.0182	179.712	6.30554	7.4792	248.425	5.55674	5.92648	229.899	5.66157
6.33743	238.245	5.71649	-5.55845	156.243	6.31553	-21.2602	164.727	6.31553	-10.9644	106.944	6.31553	8.00711	160.734	5.75144	11.2575	212.916	5.48686	3.18857	140.99	5.04257	22.9345	125.489	5.15739	-16.1596	149.156	6.31553	8.58988	203.695	5.94613	19.008	461.71	4.59329	-6.04171	95.8379	6.31553	-5.63226	172.414	6.31553	7.17928	258.742	5.56174	6.47751	235.446	5.66657
5.53721	237.95	5.7215	-4.42361	158.416	6.32553	-23.4762	155.631	6.32553	-13.6948	114.08	6.32553	-1.87338	135.519	5.75644	13.1172	205.735	5.49187	-2.65877	124.725	5.04758	13.0685	101.748	5.16239	-11.9014	157.58	6.32553	3.89864	191.476	5.95113	24.7942	449.624	4.5983	-8.12151	170.83	6.32553	-5.2639	174.426	6.32553	6.83969	248.88	5.56675	6.93653	234.16	5.67158
7.86902	245.024	5.7265	-4.87457	145.431	6.33553	-21.154	162.044	6.33553	-17.7655	104.824	6.33553	-4.16344	125.632	5.76145	15.4163	183.708	5.49687	5.74895	115.669	5.05258	7.73048	141.432	5.1674	-15.5582	136.277	6.33553	6.59527	180.463	5.95613	12.0347	430.063	4.6033	-3.99227	114.619	6.33553	-4.97944	175.312	6.33553	6.25861	253.972	5.57175	7.33298	236.357	5.67658
9.57965	257.833	5.73151	-4.27695	157.021	6.34552	-23.4344	156.329	6.34552	-15.1695	141.097	6.34552	3.0835	147.792	5.76645	17.1069	151.794	5.50188	6.72623	142.196	5.05759	8.60796	144.138	5.1724	-18.7989	170.674	6.34552	7.64712	188.1	5.96114	21.6821	445.31	4.60831	-1.81971	122.159	6.34552	-4.54687	177.887	6.34552	7.06253	253.328	5.57676	6.24002	224.888	5.68159
7.67579	246.525	5.73651	-5.16902	160.75	6.35552	-21.7566	166.31	6.35552	-6.67723	178.927	6.35552	-2.68825	163.682	5.77146	8.68358	204.074	5.50688	0.377123	162.56	5.06259	7.26912	140.896	5.17741	-8.65423	166.22	6.35552	12.6007	208.894	5.96614	17.1725	429.554	4.61331	-0.15635	161.198	6.35552	-4.17981	179.953	6.35552	7.77727	252.953	5.58176	6.92354	231.078	5.68659
7.57336	238.058	5.74152	-3.45286	165.15	6.36552	-23.2249	157.134	6.36552	-8.85239	129.4	6.36552	-1.29351	203.635	5.77646	11.9036	162.968	5.51189	2.06632	148.412	5.0676	8.6054	130.901	5.18241	-22.5397	135.66	6.36552	15.201	175.318	5.97115	16.6969	399.381	4.61832	-9.44043	157.575	6.36552	-4.05536	175.741	6.36552	7.54651	256.33	5.58676	6.84757	230.14	5.6916
7.95835	243.497	5.74652	-4.85478	155.384	6.37551	-21.1596	168.08	6.37551	-12.3635	127.468	6.37551	3.21127	192.782	5.78147	12.1785	186.844	5.51689	5.82439	118.107	5.0726	0.145543	205.42	5.18742	-18.3434	171.827	6.37551	7.11305	211.037	5.97615	8.33973	442.443	4.62332	-2.14349	121.112	6.37551	-4.18489	170.992	6.37551	7.24317	258.608	5.59177	7.25478	231.668	5.6966
9.47843	249.794	5.75153	-3.61693	167.753	6.38551	-23.0779	160.997	6.38551	-11.1298	114.966	6.38551	-2.25524	205.055	5.78647	10.9481	154.795	5.52189	2.72391	131.478	5.07761	15.9556	167.236	5.19242	-18.1702	174.537	6.38551	7.55008	182.178	5.98116	20.3517	405.866	4.62833	-4.87258	136.513	6.38551	-4.81517	172.897	6.38551	7.65229	260.832	5.59677	5.57778	225.96	5.70161
7.74114	234.494	5.75653	-3.98759	166.143	6.39551	-20.991	171.783	6.39551	-14.22	104.851	6.39551	3.00515	197.739	5.79148	11.2703	183.012	5.5269	5.98923	159.398	5.08261	9.43047	173.265	5.19743	-10.6108	166.005	6.39551	2.67415	190.726	5.98616	21.1839	471.812	4.63333	-1.56687	118.59	6.39551	-4.61421	175.848	6.39551	8.17693	261.475	5.60178	6.1569	224.245	5.70661
5.63001	227.661	5.76154	-2.90426	158.201	6.4055	-22.5098	160.326	6.4055	-10.9676	103.697	6.4055	-1.22623	178.446	5.79648	16.069	143.514	5.5319	-2.3721	150.127	5.08762	16.7393	163.458	5.20243	-10.7827	121.548	6.4055	3.57707	148.201	5.99117	17.3991	439.254	4.63834	-1.26432	63.8557	6.4055	-3.91287	174.453	6.4055	8.22203	261.207	5.60678	6.81076	230.301	5.71162
7.73499	236.423	5.76654	-4.6046	159.758	6.4155	-20.6065	165.853	6.4155	-12.4099	135.168	6.4155	0.531331	189.995	5.80148	14.5343	143.595	5.53691	9.89128	94.9559	5.09262	15.1608	160.43	5.20744	-14.955	151.275	6.4155	10.5256	201.203	5.99617	21.5297	440.353	4.64334	-9.13	87.4399	6.4155	-3.6915	183.442	6.4155	7.75617	258.822	5.61179	7.63298	236.652	5.71662
9.46013	247.436	5.77155	-3.33331	153.614	6.4255	-22.8332	162.044	6.4255	-9.71609	137.744	6.4255	7.17463	169.095	5.80649	8.77401	152.786	5.54191	7.21059	153.209	5.09763	17.4672	191.888	5.21244	-19.3274	134.963	6.4255	9.69477	212.377	6.00118	21.808	418.326	4.64835	-3.05004	107.992	6.4255	-3.4645	185.32	6.4255	7.21353	260.966	5.61679	6.28567	232.954	5.72163
7.4182	232.243	5.77655	-4.28374	164.399	6.43549	-20.8065	169.744	6.43549	-11.7956	140.239	6.43549	1.2375	183.538	5.81149	9.22336	147.319	5.54692	2.89993	182.71	5.10263	9.74737	171.014	5.21745	-14.7912	130.321	6.43549	10.0999	222.908	6.00618	15.1746	406.616	4.65335	0.41354	153.47	6.43549	-4.2355	182.019	6.43549	8.58363	266.298	5.6218	5.85357	236.973	5.72663
6.61402	228.759	5.78155	-3.35207	148.758	6.44549	-22.0783	165.049	6.44549	-9.51109	130.5	6.44549	2.95927	139.7	5.8165	7.33581	186.656	5.55192	-0.542277	141.74	5.10764	4.64449	151.32	5.22245	-15.5932	159.942	6.44549	14.4591	234.511	6.01119	14.8712	367.279	4.65836	-4.35291	121.032	6.44549	-3.62268	184.273	6.44549	7.97	256.598	5.6268	7.24172	241.475	5.73163
8.07142	239.076	5.78656	-4.50181	179.263	6.45549	-20.0053	170.844	6.45549	-12.211	87.1703	6.45549	0.033991	171.801	5.8215	9.92211	152.089	5.55693	-1.10867	121.858	5.11264	5.48843	157.938	5.22746	-11.2765	159.083	6.45549	11.7922	148.763	6.01619	17.8611	404.151	4.66336	-5.20441	106.329	6.45549	-3.62925	181.563	6.45549	7.33312	256.491	5.63181	8.23471	247.344	5.73664
9.66542	247.114	5.79157	-2.71497	171.938	6.46549	-22.1747	156.436	6.46549	-11.159	113.275	6.46549	-0.172728	198.49	5.82651	13.5699	152.571	5.56193	1.1219	131.397	5.11765	23.4443	146.577	5.23246	-8.01599	104.403	6.46549	13.9326	164.144	6.0212	10.9632	424.221	4.66836	-1.32557	158.676	6.46549	-3.73269	186.286	6.46549	7.38276	261.716	5.63681	7.17346	240.672	5.74165
6.9807	231.841	5.79657	-2.69225	166.841	6.47548	-20.2541	168.027	6.47548	-14.6778	135.785	6.47548	5.54129	160.681	5.83151	14.583	211.764	5.56694	5.49807	173.171	5.12265	15.2395	143.844	5.23747	-19.6179	129.758	6.47548	5.63038	185.394	6.0262	15.8667	389.788	4.67337	-4.46595	146.709	6.47548	-3.50172	185.937	6.47548	8.41335	266.727	5.64182	7.65352	244.396	5.74665
6.32949	228.277	5.80157	-2.26812	162.575	6.48548	-22.8463	162.58	6.48548	-10.4923	105.092	6.48548	0.491485	160.493	5.83652	12.6764	218.544	5.57194	11.0713	149.886	5.12765	7.11615	161.234	5.24247	-19.6595	156.212	6.48548	1.61033	190.967	6.03121	23.2564	463.693	4.67837	-0.601242	133.159	6.48548	-3.38847	188.835	6.48548	8.19191	260.403	5.64682	7.48944	236.464	5.75165
8.7508	247.704	5.80658	-3.79986	167.216	6.49547	-19.4377	171.649	6.49547	-10.5699	168.356	6.49547	1.13453	196.748	5.84152	18.8262	208.924	5.57695	11.1923	196.456	5.13266	8.30752	143.87	5.24747	-12.311	160.264	6.49547	9.16045	120.413	6.03621	17.2816	460.155	4.68338	-0.468894	117.195	6.49547	-2.93577	190.123	6.49547	7.54803	263.538	5.65183	7.47652	236.545	5.75666
10.8454	257.136	5.81158	-2.74024	151.44	6.50547	-21.6647	165.183	6.50547	-6.50002	191.885	6.50547	-0.194834	163.066	5.84653	13.0771	193.168	5.58195	9.49839	137.507	5.13766	13.1148	167.933	5.25248	-10.4241	133.568	6.50547	9.45589	179.766	6.04122	20.1569	483.174	4.68838	-5.37546	140.565	6.50547	-2.30916	192.725	6.50547	7.73094	263.27	5.65683	6.75009	232.123	5.76166
8.74168	244.488	5.81659	-3.72468	163.138	6.51547	-20.5353	178.651	6.51547	-8.90667	142.251	6.51547	-4.45202	141.066	5.85153	10.4181	264.07	5.58696	-5.4757	128.262	5.14267	11.9845	165.066	5.25748	-12.1086	136.572	6.51547	8.85644	168.941	6.04622	13.5528	520.26	4.69339	-7.74004	132.033	6.51547	-3.20318	186.93	6.51547	8.92669	272.382	5.66184	6.91768	234.937	5.76667
7.6114	241.996	5.82159	-2.49991	171.884	6.52547	-21.6175	167.839	6.52547	-9.3591	137.261	6.52547	3.6178	174.373	5.85654	16.8178	115.914	5.59196	-0.960815	183.729	5.14767	11.2537	127.096	5.26249	-21.1445	135.875	6.52547	-3.07061	246.167	6.05123	18.361	536.552	4.69839	0.407991	176.545	6.52547	-3.96395	186.876	6.52547	9.34319	275.892	5.66684	7.91779	235.312	5.77167
9.37174	247.248	5.8266	-3.02513	173.709	6.53546	-19.4126	178.356	6.53546	-13.9375	121.19	6.53546	9.28261	154.169	5.86154	9.26055	197.776	5.59697	-5.60668	146.376	5.15268	16.7567	128.463	5.26749	-13.4968	114.303	6.53546	13.3588	191.717	6.05623	24.0391	482.584	4.7034	-1.64753	162.351	6.53546	-2.84624	194.228	6.53546	8.21216	269.112	5.67185	8.03524	240.645	5.77668
9.993	248.695	5.8316	-2.36737	181.597	6.54546	-20.9099	176.183	6.54546	-10.3139	149.844	6.54546	1.08804	166.576	5.86655	9.64833	185.289	5.60197	4.65549	212.989	5.15768	17.7159	161.85	5.2725	-9.12957	166.112	6.54546	13.0712	258.493	6.06123	21.3921	443.729	4.7084	-4.58748	211.344	6.54546	-2.12666	194.604	6.54546	8.07748	270.8	5.67685	6.84468	230.033	5.78168
7.63212	234.199	5.83661	-2.88506	172.341	6.55546	-19.3403	175.137	6.55546	-12.8803	120.788	6.55546	-4.07099	179.625	5.87155	12.1884	160.557	5.60698	8.29754	159.264	5.16269	13.2834	168.576	5.2775	-20.9019	172.605	6.55546	12.9978	282.288	6.06624	10.5296	462.969	4.71341	0	161.483	6.55046	-2.5535	193.396	6.55546	8.86886	268.63	5.68186	7.16401	234.053	5.78669
6.77625	234.762	5.84161	-1.91337	173.897	6.56545	-20.9028	163.305	6.56545	-8.69388	135.41	6.56545	3.72016	181.715	5.87656	16.6842	140.54	5.61198	3.16885	155.674	5.16769	6.80536	135.858	5.28251	-4.95143	122.862	6.56545	18.5518	297.723	6.07125	23.6092	420.014	4.71841	-0.317616	173.434	6.55547	-2.73671	191.089	6.56545	8.24308	267.156	5.68686	8.3099	238.367	5.79169
8.18725	248.427	5.84662	-2.40729	178.592	6.57545	-19.7671	173.366	6.57545	-10.7116	166.961	6.57545	-1.70051	207.198	5.88156	15.9177	148.82	5.61699	11.3276	149.725	5.1727	13.6311	97.1925	5.28751	-17.9912	115.162	6.57545	7.41072	246.301	6.07625	19.4901	460.879	4.72342	2.40506	256.289	6.56047	-2.53941	193.503	6.57545	8.0654	266.754	5.69187	8.82238	241.207	5.7967
9.26425	256.707	5.85162	-1.8615	179.102	6.58545	-20.713	161.534	6.58545	-7.03758	128.649	6.58545	8.51041	166.415	5.88657	10.2664	244.911	5.62199	1.19406	152.003	5.1777	2.22768	167.209	5.29252	-17.813	146.526	6.58545	7.71523	188.984	6.08125	18.2962	424.757	4.72842	-3.23025	186.484	6.56548	-2.6544	197.555	6.58545	7.65511	267.987	5.69687	7.90846	229.819	5.8017
8.33471	246.659	5.85663	-2.61882	171.402	6.59544	-19.1233	170.79	6.59544	-11.1416	120.519	6.59544	3.61063	129.839	5.89157	12.0848	173.687	5.62699	0.268018	158.273	5.18271	11.7799	144.513	5.29752	-11.2371	109.581	6.59544	3.82084	222.372	6.08626	10.5791	436.387	4.73343	2.38601	121.771	6.57048	-2.23999	198.816	6.59544	9.33825	277.232	5.70188	7.98273	233.088	5.80671
7.71533	230.769	5.86163	-1.90912	170.784	6.60544	-21.5832	164.485	6.60544	-5.52926	138.361	6.60544	0.896042	122.818	5.89658	12.5182	218.302	5.632	7.40746	163.82	5.18771	3.76337	182.349	5.30253	-5.87986	176.71	6.60544	13.3398	259.19	6.09126	11.904	421.917	4.73843	-8.37472	153.953	6.57549	-1.95689	196.777	6.60544	9.30764	279.402	5.70688	8.09999	230.515	5.81171
8.92113	244.274	5.86664	-1.81971	167.833	6.61544	-18.3845	165.022	6.61544	-17.3429	132.753	6.61544	5.86269	131.152	5.90158	13.9347	163.879	5.63701	0.771943	169.634	5.19272	15.2808	197.354	5.30753	-14.9686	161.685	6.61544	12.5145	240.138	6.09627	20.5031	567.315	4.74344	-3.48414	117.778	6.58049	-1.8309	194.335	6.61544	7.80081	266.298	5.71188	8.07434	234.964	5.81672
10.2426	256.841	5.87164	-1.17392	179.397	6.62543	-20.506	165.102	6.62543	-6.51961	167.363	6.62543	-1.64269	138.279	5.90659	20.8126	144.532	5.64201	9.17331	143.509	5.19772	24.9313	132.214	5.31254	-15.0387	139.148	6.62543	21.0395	206.026	6.10127	22.834	520.099	4.74844	-0.481074	188.842	6.5855	-2.32177	193.933	6.62543	8.48639	270.988	5.71689	6.7853	222.985	5.82172
8.89405	262.629	5.87665	-3.12333	178.002	6.63543	-19.2737	177.229	6.63543	-7.4213	159.422	6.63543	8.86396	162.932	5.91159	12.3907	222.858	5.64701	3.75563	147.207	5.20273	13.4777	155.044	5.31754	-15.9241	147.009	6.63543	10.2044	195.522	6.10628	23.429	529.987	4.75345	5.04643	87.632	6.5905	-1.4733	194.04	6.63543	9.19161	278.277	5.72189	7.07904	225.799	5.82673
8.26528	248.803	5.88165	-1.52268	188.143	6.64543	-19.748	164.351	6.64543	-9.18934	162.346	6.64543	-2.59005	143.826	5.9166	12.8348	147.668	5.65202	7.85311	110.31	5.20773	20.7672	171.577	5.32255	-6.63779	151.597	6.64543	7.0159	122.744	6.11128	22.1794	488.587	4.75845	-6.41074	130.265	6.59551	-2.01351	191.545	6.64543	9.17239	279.751	5.7269	8.03594	238.581	5.83173
10.0737	248.722	5.88666	-1.54918	185.809	6.65542	-18.3017	175.405	6.65542	-12.5481	149.79	6.65542	-1.5445	200.767	5.9216	11.9423	181.19	5.65702	-0.423979	99.645	5.21274	4.82344	136.582	5.32755	-18.7792	131.609	6.65542	-1.53252	144.235	6.11629	19.782	497.939	4.76346	-8.16404	154.623	6.60051	-1.50277	193.879	6.65542	8.55584	275.624	5.7319	8.66807	241.69	5.83674
11.5569	255.582	5.89166	-0.614544	181.06	6.66542	-20.5889	164.888	6.66542	-2.60372	162.507	6.66542	3.86329	165.906	5.92661	11.6867	163.049	5.66203	-2.94915	140.856	5.21774	12.7631	170.237	5.33256	-16.8507	135.955	6.66542	7.38716	172.049	6.12129	23.803	457.449	4.76846	-1.37105	170.996	6.60552	-1.42092	194.174	6.66542	8.8369	271.765	5.73691	7.33595	236.009	5.84174
8.20516	241.943	5.89667	-1.49024	176.526	6.67542	-17.7903	173.929	6.67542	-11.4231	146.356	6.67542	-4.56034	172.9	5.93161	11.7851	156.43	5.66703	6.59108	123.493	5.22275	11.2629	147.649	5.33756	-3.15451	139.282	6.67542	11.5164	179.284	6.1263	15.74	411.064	4.77347	1.55701	137.232	6.61052	-1.91274	194.04	6.67542	9.99281	280.019	5.74191	8.22501	242.092	5.84675
7.3053	235.699	5.90167	-0.744928	179.826	6.68541	-19.9014	163.653	6.68541	-6.5121	124.597	6.68541	5.43975	173.596	5.93661	7.00445	186.093	5.67204	12.1646	167.008	5.22775	24.8912	125.355	5.34257	-12.1728	150.444	6.68541	3.50409	200.587	6.1313	15.5437	428.562	4.77847	2.13462	152.211	6.61553	-1.6826	192.35	6.68541	9.40594	273.078	5.74692	8.76448	245.629	5.85175
9.81585	235.646	5.90667	-1.47751	167.189	6.69541	-18.5532	170.039	6.69541	-14.7229	145.605	6.69541	5.2738	177.133	5.94162	10.7487	192.39	5.67704	10.4163	126.949	5.23276	9.28363	149.873	5.34757	-10.123	130.777	6.69541	17.0002	199.917	6.13631	16.8294	420.068	4.78348	-7.06204	182.893	6.62053	-0.933252	195.167	6.69541	8.73561	273.668	5.75192	8.97677	243.887	5.85675
10.3736	245.935	5.91168	-1.62264	171.214	6.70541	-20.2545	159.575	6.70541	-9.8771	154.512	6.70541	5.12232	156.715	5.94662	12.9854	182.958	5.68205	8.30138	161.649	5.23776	5.94871	110.671	5.35258	-18.0945	118.274	6.70541	9.60998	239.87	6.14131	15.7074	421.354	4.78848	2.26756	100.414	6.62554	-1.45051	195.623	6.70541	8.80507	266.942	5.75693	7.9789	236.411	5.86176
8.83089	236.262	5.91669	-2.29851	188.304	6.7154	-18.2169	163.439	6.7154	-4.50091	180.402	6.7154	-3.66472	198.034	5.95163	18.2975	196.678	5.68705	-5.36745	112.935	5.24277	17.6788	164.53	5.35758	-16.3253	185.081	6.7154	17.1041	230.25	6.14632	15.1566	450.482	4.79349	-1.01914	200.525	6.63054	-0.890525	191.572	6.7154	9.65742	270.211	5.76193	8.9759	234.428	5.86677
7.83921	238.352	5.92169	0.394691	210.197	6.7254	-19.4055	163.788	6.7254	-10.4432	170.368	6.7254	4.04144	169.416	5.95663	20.5775	210.88	5.69206	-3.06222	113.847	5.24777	10.096	93.8431	5.36259	-6.2741	170.969	6.7254	20.3522	230.893	6.15132	19.1882	439.602	4.79849	-0.074766	203.125	6.63555	-1.03663	192.779	6.7254	9.8349	274.257	5.76694	8.54916	237.322	5.87177
9.39265	249.499	5.92669	0	206.072	6.73041	-17.7415	171.193	6.7354	-6.89139	133.478	6.7354	3.51997	165.665	5.96164	15.9922	218.49	5.69706	3.19684	126.547	5.25277	16.742	146.094	5.36759	-3.16848	134.131	6.7354	3.33168	190.619	6.15633	15.5813	505.924	4.80349	7.18639	156.633	6.64055	-0.835847	194.362	6.7354	9.49908	271.738	5.77194	8.76482	236.572	5.87677
11.5333	257.752	5.9317	-1.04339	199.213	6.73541	-19.5549	163.895	6.7454	-11.2452	157.115	6.7454	9.38126	230.564	5.96664	14.4134	195.204	5.70207	3.57598	188.364	5.25778	11.2561	80.0702	5.37259	-18.8976	122.514	6.7454	10.6658	155.275	6.16133	23.6581	544.859	4.8085	0.587575	64.9355	6.64555	-0.901767	188.137	6.7454	8.69903	266.995	5.77695	7.62901	233.651	5.88178
8.52393	257.056	5.9367	-0.26894	197.846	6.74042	-17.5274	174.466	6.75539	-6.30453	146.195	6.75539	10.7462	161.324	5.97165	16.3153	173.231	5.70707	17.7562	131.88	5.26278	17.1101	193.496	5.3776	-15.5986	137.029	6.75539	3.7319	120.359	6.16634	19.4735	540.706	4.8135	-5.02206	83.291	6.65056	-0.6969	193.45	6.75539	10.0037	277.527	5.78195	8.16419	244.825	5.88678
8.29008	243.47	5.94171	0.92665	196.721	6.74542	-18.8994	162.044	6.76539	-6.60473	192.825	6.76539	2.72733	140.53	5.97665	13.1258	174.839	5.71208	13.862	136.113	5.26779	11.6804	179.669	5.3826	-17.7466	113.552	6.76539	12.9831	239.28	6.17134	22.1851	531.247	4.81851	-8.77238	103.496	6.65557	-1.04752	197.126	6.76539	9.16137	274.07	5.78696	8.92501	241.047	5.89179
9.57474	248.937	5.94671	-0.327913	163.12	6.75043	-17.7418	177.256	6.77539	-5.91058	122.478	6.77539	-0.191795	157.278	5.98166	11.881	172.293	5.71708	4.80656	79.8434	5.27279	21.0062	164.717	5.38761	-6.31814	109.098	6.77539	11.7757	162.135	6.17635	20.812	523.154	4.82351	-8.2541	149.666	6.66057	-0.272546	198.199	6.77539	9.04649	269.943	5.79196	8.42231	243.003	5.89679
11.2224	260.512	5.95172	-0.938158	160.896	6.75543	-19.2499	159.548	6.78538	-11.7801	147.322	6.78538	-2.99866	152.883	5.98666	12.8312	210.531	5.72209	-1.50695	156.076	5.2778	12.2331	138.484	5.39261	-10.7341	174.752	6.78538	10.0053	196.809	6.18135	23.7471	490.034	4.82852	-7.13974	233.324	6.66557	-0.0069	195.274	6.78538	8.37956	279.027	5.79697	8.32958	245.468	5.9018
8.93396	252.125	5.95672	-2.08523	177.134	6.76044	-17.4003	172.615	6.79538	-7.57427	138.951	6.79538	-0.125084	128.338	5.99167	12.7001	213.372	5.72709	-0.567553	165.669	5.2828	14.6203	107.026	5.39762	-10.751	175.905	6.79538	10.7086	248.579	6.18635	19.2822	523.127	4.83352	4.64997	174.935	6.67058	-0.651333	191.572	6.79538	10.2673	277.339	5.80197	9.21447	251.498	5.9068
8.57438	248.99	5.96173	-0.802904	195.167	6.76544	-19.0264	165.827	6.80538	-7.27382	137.422	6.80538	-2.29633	179.143	5.99667	14.6457	178.403	5.7321	-2.40341	134.774	5.28781	5.56094	149.658	5.40262	-13.7647	142.985	6.80538	11.9689	224.784	6.19136	17.2718	511.256	4.83853	0.704964	208.404	6.67558	-0.586416	190.042	6.80538	10.7609	283.127	5.80698	8.98138	250.479	5.91181
10.3253	256.788	5.96673	-2.24135	191.147	6.77044	-16.9382	175.834	6.81537	-7.21372	152.795	6.81537	1.09201	171.131	6.00168	10.5098	226.716	5.7371	5.26845	152.351	5.29281	15.0426	103.65	5.40763	-15.8805	157.58	6.81537	11.7762	229.955	6.19637	15.5461	483.978	4.84353	1.85231	205.831	6.68059	0.034998	192.859	6.81537	9.01366	276.75	5.81198	8.90829	253.266	5.91681
11.6047	262.468	5.97174	-1.84428	194.336	6.77545	-18.7672	168.697	6.82537	-5.94735	137.744	6.82537	8.03444	169.282	6.00668	14.442	190.997	5.74211	4.04675	155.781	5.29782	5.22304	130.231	5.41263	-7.34669	123.318	6.82537	11.9268	176.444	6.20137	18.3357	497.912	4.84854	5.01612	239.702	6.68559	0.068139	188.513	6.82537	8.58166	277.741	5.81699	8.78524	246.808	5.92182
10.0509	253.492	5.97674	0.99453	186.833	6.78045	-16.9198	177.98	6.83537	-5.03939	127.817	6.83537	3.10112	203.929	6.01169	17.19	226.475	5.74711	2.09917	149.833	5.30282	12.504	121.335	5.41764	-4.7838	137.029	6.83537	4.98245	188.797	6.20637	17.6162	443.381	4.85354	1.31772	161.242	6.6906	-0.273194	190.659	6.83537	10.3715	286.45	5.82199	8.6069	253.481	5.92682
8.87171	250.142	5.98175	2.07628	192.112	6.78546	-18.8989	170.253	6.84536	-11.5482	127.146	6.84536	5.59938	224.589	6.01669	18.6154	208.522	5.75211	10.1836	154.575	5.30783	20.7789	188.351	5.42264	-9.67651	168.956	6.84536	11.364	232.179	6.21138	20.4863	434.725	4.85855	-2.89218	196.506	6.6956	-0.207924	194.389	6.84536	11.0793	289.773	5.827	9.04044	259.349	5.93183
10.645	247.677	5.98675	0.664926	208.243	6.79046	-16.4554	175.539	6.85536	-10.5152	139.085	6.85536	6.81677	179.599	6.0217	11.2347	203.832	5.75712	17.4993	159.345	5.31283	13.13	137.171	5.42765	-14.3009	151.571	6.85536	4.61125	245.631	6.21638	21.8138	517.42	4.86355	-3.79032	146.37	6.70061	0.288748	194.094	6.85536	9.91142	279.965	5.832	9.53381	255.517	5.93683
12.0906	255.609	5.99176	-0.91805	201.624	6.79547	-18.0133	164.002	6.86536	-5.29203	170.556	6.86536	7.5813	185.601	6.0267	13.2914	193.891	5.76213	10.3188	112.935	5.31784	24.51	182.938	5.43265	-16.1046	167.508	6.86536	14.3738	216.799	6.22139	15.5613	581.303	4.86856	0.882005	113.491	6.70561	0.380827	195.113	6.86536	9.63513	279.992	5.83701	8.97626	253.856	5.94184
9.01925	247.892	5.99676	0.055408	188.387	6.80047	-16.5893	172.829	6.87535	-6.19006	144.853	6.87535	4.0663	179.009	6.03171	15.3768	178.108	5.76713	6.49983	159.157	5.32284	9.65899	103.114	5.43766	-8.79387	162.812	6.87535	16.5111	254.233	6.22639	18.3518	553.22	4.87356	-5.6146	155.4	6.71062	0.018072	196.079	6.87535	9.8567	284.038	5.84201	9.27468	253.99	5.94684
8.14561	242.961	6.00177	0.144721	181.528	6.80548	-17.9018	164.002	6.88535	-7.19015	173.776	6.88535	-1.75318	199.696	6.03671	12.9804	235.157	5.77213	6.29777	128.879	5.32785	5.86746	153.356	5.44266	-8.2743	133.836	6.88535	8.21871	293.757	6.2314	25.0631	574.121	4.87857	-5.44412	175.98	6.71562	0.385383	197.448	6.88535	9.40563	289.452	5.84701	10.0295	258.599	5.95185
9.99625	255.984	6.00677	-0.931718	156.475	6.81048	-16.8732	170.978	6.89535	-7.20148	185.581	6.89535	2.70097	170.166	6.04171	17.2103	243.357	5.77714	-3.96189	135.443	5.33285	3.90643	135.966	5.44767	-7.06357	162.276	6.89535	14.8979	283.574	6.2364	19.7503	526.316	4.88357	3.41491	159.447	6.72063	0.858442	204.317	6.89535	9.82838	285.887	5.85202	9.63969	255.223	5.95685
11.5787	260.191	6.01178	-1.1947	160.226	6.81549	-18.2114	167.812	6.90534	-3.2107	175.466	6.90534	4.28601	195.435	6.04672	14.6852	195.66	5.78214	7.10373	146.054	5.33786	18.1189	155.821	5.45267	-9.17688	83.0733	6.90534	11.8738	215.78	6.24141	22.7021	572.567	4.88858	1.58877	133.642	6.72563	0	198.985	6.90035	10.0241	287.817	5.85702	8.7676	247.987	5.96186
9.84785	252.045	6.01678	0.573333	164.593	6.82049	-15.5021	178.839	6.91534	-7.1833	131.278	6.91534	6.559	184.797	6.05173	15.4074	190.14	5.78715	3.11565	105.62	5.34286	18.7363	113.35	5.45768	-17.335	89.0295	6.91534	9.96719	210.609	6.24641	23.4871	553.515	4.89358	4.45446	202.16	6.73064	1.40726	204.639	6.90536	11.1366	290.363	5.86203	9.59238	243.834	5.96686
9.24859	246.579	6.02179	1.76623	183.136	6.8255	-17.6876	167.758	6.92534	-10.0169	153.761	6.92534	-0.303295	219.444	6.05673	13.4382	223.045	5.79215	0.248454	173.412	5.34787	26.0526	147.649	5.46268	-13.1897	124.553	6.92534	13.1654	255.305	6.25142	21.8072	515.169	4.89859	-6.47194	185.948	6.73564	1.72972	208.981	6.91036	9.86824	291.97	5.86703	10.3926	252.221	5.97187
10.9523	258.476	6.02679	-0.507267	192.514	6.8305	-16.0205	171.166	6.93533	-8.25843	171.254	6.93533	-0.675393	180.751	6.06173	15.3038	194.641	5.79716	4.59302	174.645	5.35287	17.3443	144.272	5.46769	-9.64537	160.8	6.93533	13.244	225.99	6.25642	20.7073	527.013	4.90359	3.54846	191.361	6.74065	-0.716481	195.314	6.91537	9.50993	291.515	5.87204	9.57245	254.151	5.97687
12.3772	273.964	6.03179	-1.32011	189.352	6.83551	-18.0526	162.473	6.94533	-6.65336	186.627	6.94533	4.62428	179.84	6.06674	12.4866	164.817	5.80216	0.935019	185.336	5.35787	11.015	141.995	5.47269	3.77661	129.865	6.94533	9.1765	183.437	6.26143	13.576	525.271	4.9086	-4.95312	222.82	6.74565	-0.170388	197.994	6.92037	10.4974	291.488	5.87704	8.52262	243.164	5.98187
9.82746	257.913	6.0368	0.551124	171.131	6.84051	-15.9584	173.446	6.95533	-0.366422	144.344	6.95533	0.614694	197.177	6.07174	16.8416	228.244	5.80717	7.69235	204.093	5.36288	8.54364	167.263	5.4777	-10.7338	147.251	6.95533	8.11486	212.431	6.26643	22.0351	479.851	4.9136	3.88831	135.598	6.75066	1.37062	206.837	6.92538	11.5893	296.472	5.88205	9.0703	244.102	5.98688
8.53532	247.248	6.04181	1.66959	175.874	6.84552	-17.1227	165.29	6.96532	-8.44103	139.219	6.96532	11.4687	180.858	6.07675	12.2874	206.834	5.81217	12.8883	115.91	5.36789	9.09968	126.4	5.4827	-24.5191	88.9759	6.96532	14.1625	255.278	6.27144	19.9655	465.14	4.91861	-0.089024	166.065	6.75566	1.80756	209.436	6.93038	11.4032	295.508	5.88705	9.6154	250.345	5.99188
10.8662	259.869	6.04681	0.609796	167.246	6.85052	-15.7052	174.144	6.97532	-7.68162	141.688	6.97532	7.04187	139.646	6.08175	13.4841	193.409	5.81718	2.913	169.688	5.37289	13.224	164.583	5.48771	-12.2522	130.348	6.97532	10.3412	218.728	6.27644	19.5947	497.858	4.92361	2.3893	161.108	6.76067	-0.341604	198.181	6.93539	10.0273	288.594	5.89206	10.1518	254.687	5.99689
12.2634	260.7	6.05181	0.326961	176.705	6.85553	-17.4945	167.785	6.98532	-7.65059	149.093	6.98532	10.4799	192.595	6.08676	18.0051	162.566	5.82218	11.5579	174.216	5.37789	15.0244	160.993	5.49271	0.363442	174.108	6.98532	13.0722	212.993	6.28145	22.9152	522.029	4.92861	-0.686385	137.983	6.76567	0.311405	196.225	6.94039	10.1581	293.203	5.89706	8.71546	252.623	6.00189
10.926	253.813	6.05682	0.268082	189.888	6.86053	-15.3755	179.429	6.99531	-4.9582	159.69	6.99531	-3.60496	173.864	6.09176	9.5078	201.34	5.82719	18.0133	129.602	5.3829	14.686	231.304	5.49772	-3.96152	125.814	6.99531	13.5408	226.445	6.28645	26.2894	446.034	4.93362	-2.9055	150.282	6.77067	1.86601	211.607	6.9454	10.5638	287.844	5.90207	9.40408	257.474	6.0069
10.528	248.91	6.06182	0.88559	204.036	6.86554	-16.4603	169.69	7.00531	-5.87577	191	7.00531	3.43364	151.999	6.09677	20.1428	229.262	5.83219	1.40759	175.797	5.3879	13.1571	174.471	5.50272	-16.932	88.6808	7.00531	8.00965	187.001	6.29146	22.4395	470.981	4.93862	-0.977913	189.7	6.77568	2.60869	218.092	6.9504	10.9392	289.184	5.90707	10.1317	259.135	6.0119
11.2568	259.092	6.06683	-0.395023	181.287	6.87054	-15.1125	179.966	7.01531	-4.51146	186.868	7.01531	1.14783	144.764	6.10177	13.8334	231.004	5.8372	-2.50524	136.89	5.39291	15.0236	180.58	5.50772	-13.6799	137.887	7.01531	12.3736	217.79	6.29646	18.5175	434.672	4.94363	2.82016	78.0925	6.78069	0.875409	198.396	6.9554	10.6792	288.54	5.91208	10.5063	264.039	6.01691
12.8578	264.451	6.07183	-0.064175	171.56	6.87555	-17.1346	164.083	7.02531	-6.47931	168.356	7.02531	4.3543	245.945	6.10678	15.3913	199.197	5.8422	1.68171	160.336	5.39791	27.4634	153.222	5.51273	-9.29009	160.129	7.02531	8.587	236.119	6.30147	17.2977	441.827	4.94863	-0.521278	99.6904	6.78569	0.25922	194.483	6.96041	10.4639	286.504	5.91708	9.23265	261.6	6.02191
10.3231	250.652	6.07684	1.08985	180.215	6.88055	-14.8383	173.017	7.0353	-6.76137	162.132	7.0353	3.611	154.598	6.11178	18.7584	200.992	5.84721	8.41276	184.8	5.40292	14.7965	175.677	5.51773	-3.20133	141.67	7.0353	13.0194	226.016	6.30647	12.7508	433.118	4.95364	1.32357	184.046	6.79069	1.53137	211.66	6.96541	11.0654	293.525	5.92209	10.3911	267.657	6.02692
8.92602	242.157	6.08184	1.78085	203.312	6.88556	-17.0156	167.651	7.0453	-1.07887	162.615	7.0453	8.88019	144.094	6.11679	16.4179	199.545	5.85221	9.42651	153.879	5.40792	0.72514	229.375	5.52274	-6.02229	123.936	7.0453	11.4691	266.613	6.31147	21.879	483.763	4.95864	-0.779913	151.649	6.7957	1.76684	210.428	6.97042	11.2278	294.329	5.92709	11.3614	267.228	6.03192
11.0414	250.973	6.08685	0.06017	194.791	6.89056	-14.6137	175.861	7.0553	-5.39117	155.827	7.0553	6.62915	195.355	6.12179	15.7651	211.067	5.85722	9.16106	156.96	5.41293	14.2528	76.8547	5.52774	-15.0769	158.359	7.0553	6.16409	221.541	6.31648	24.2819	478.082	4.96365	0.148625	195.97	6.8007	0.423638	197.324	6.97542	10.4025	289.264	5.9321	10.787	262.19	6.03693
11.6184	257.833	6.09185	0.602298	172.444	6.89557	-16.4423	166.041	7.06529	-7.29302	151.722	7.06529	7.06462	181.18	6.1268	12.7781	215.516	5.86222	3.26731	170.572	5.41793	15.2905	160.376	5.53275	-9.76637	142.421	7.06529	17.2484	255.224	6.32149	17.6427	517.071	4.96865	-2.01199	175.283	6.80571	1.01205	201.236	6.98043	10.7589	284.119	5.9371	9.69937	255.249	6.04193
10.1589	252.393	6.09686	1.39605	195.461	6.90057	-14.1231	175.002	7.07529	-5.90314	138.092	7.07529	0.460078	147.631	6.1318	13.8007	250.538	5.86723	-0.719637	152.057	5.42294	21.0247	143.71	5.53775	-10.9486	156.561	7.07529	14.9664	251.446	6.32649	23.8598	512.918	4.97366	0.104771	182.947	6.81071	2.35502	207.48	6.98543	11.3081	290.791	5.94211	10.086	256.723	6.04694
9.55623	247.784	6.10186	1.82524	211.994	6.90557	-16.2473	163.814	7.08529	-7.33759	139.085	7.08529	2.88612	154.276	6.13681	16.9036	143.621	5.87223	15.0986	115.427	5.42794	25.5825	169.326	5.54276	-4.59139	147.653	7.08529	15.5449	243.059	6.33149	20.9575	552.255	4.97866	-1.05273	191.415	6.81572	1.97789	209.972	6.99044	11.3272	303.413	5.94711	10.1826	259.296	6.05194
11.833	260.003	6.10687	0.319573	210.011	6.91058	-14.8292	171.675	7.09528	-2.77143	160.254	7.09528	4.95055	153.178	6.14181	16.2751	228.512	5.87723	11.0522	123.627	5.43295	15.9124	174.31	5.54776	-5.82939	192.728	7.09528	17.0085	262.111	6.3365	21.0923	555.417	4.98367	1.88488	129.193	6.82072	0.461997	193.224	6.99544	10.8732	286.45	5.95212	9.82187	257.661	6.05695
12.483	270.561	6.11187	-0.512688	188.093	6.91558	-16.3754	159.173	7.10528	-5.95621	182.737	7.10528	5.15423	158.939	6.14682	18.2897	228.941	5.88224	7.18221	192.062	5.43795	18.2688	156.545	5.55277	-10.2626	139.738	7.10528	12.0127	206.134	6.3415	17.841	518.759	4.98867	6.81093	178.954	6.82573	1.46601	201.531	7.00045	10.4383	281.198	5.95712	8.99487	250.828	6.06195
11.2011	264.264	6.11688	0.483686	190.29	6.92059	-14.2301	174.332	7.11528	-2.94442	189.82	7.11528	7.00189	179.518	6.15182	16.6554	241.749	5.88725	9.21521	119.125	5.44296	7.11985	141.298	5.55777	-9.74722	117.121	7.11528	14.963	146.593	6.34651	20.1966	511.819	4.99368	2.87626	211.083	6.83073	2.97961	213.107	7.00545	11.2068	298.375	5.96213	9.98715	257.179	6.06696
11.1936	255.234	6.12188	2.80656	188.655	6.92559	-16.3494	169.475	7.12527	-4.97214	172.085	7.12527	5.91287	179.813	6.15683	17.2196	159.27	5.89225	10.8911	160.551	5.44796	13.7448	177.392	5.56278	-4.02596	158.251	7.12527	7.30684	176.283	6.35151	17.7736	511.444	4.99868	0.364747	155.347	6.83574	2.6461	206.703	7.01046	11.3934	302.502	5.96713	11.2114	263.691	6.07196
11.3605	260.566	6.12689	1.73899	188.414	6.9306	-13.8669	182.837	7.13527	-2.89401	174.956	7.13527	4.01562	165.29	6.16183	13.8559	182.047	5.89725	5.76825	120.652	5.45297	8.21356	177.418	5.56778	-10.6988	159.324	7.13527	8.97718	178.962	6.35652	20.5249	554.72	5.00369	0.62737	190.611	6.84074	0.976709	198.342	7.01546	11.3407	294.677	5.97213	11.5224	267.603	6.07697
12.6086	271.847	6.13189	0.722459	204.893	6.9356	-15.6127	172.99	7.14527	-7.44637	147.188	7.14527	2.28472	146.506	6.16683	17.3489	186.817	5.90226	0.873473	136.783	5.45797	10.4064	137.868	5.57279	-11.6849	137.431	7.14527	9.07596	202.811	6.36152	22.2278	601.293	5.00869	3.64031	76.9135	6.84575	1.14149	188.802	7.02047	11.3551	297.946	5.97714	11.6037	262.217	6.08197
10.891	258.128	6.1369	1.56019	223.409	6.94061	-13.6619	174.627	7.15526	-0.379757	158.885	7.15526	-1.48893	174.883	6.17184	15.2912	185.37	5.90726	3.25797	161.247	5.46298	11.7846	138.109	5.57779	-12.6377	174.188	7.15526	9.48313	209.564	6.36653	24.4234	596.818	5.0137	-3.48379	118.448	6.85075	2.38628	201.611	7.02547	12.3376	299.259	5.98214	11.1583	260.904	6.08698
10.2223	255.046	6.1419	1.93455	221.667	6.94561	-15.2407	162.983	7.16526	-9.33992	150.944	7.16526	7.19991	171.828	6.17685	13.0301	218.651	5.91227	9.69078	157.55	5.46798	17.5245	149.497	5.5828	0.081622	129.597	7.16526	18.332	196.943	6.37153	28.4238	619.354	5.0187	-12.4981	149.612	6.85576	2.74249	204.103	7.03048	11.6279	301.242	5.98715	10.6274	254.526	6.09198
12.4462	267.051	6.14691	0.55313	210.895	6.95062	-13.9404	176.424	7.17526	-5.5215	140.212	7.17526	7.39302	191.71	6.18185	16.4185	187.862	5.91727	3.25217	123.573	5.47299	29.3706	109.117	5.5878	-6.40092	174.135	7.17526	18.2637	234.832	6.37654	25.5884	530.443	5.02371	-3.26856	157.946	6.86076	0.885576	193.626	7.03548	10.6706	296.392	5.99215	10.0912	247.237	6.09699
13.4045	271.365	6.15191	0.518296	207.198	6.95562	-15.2387	164.351	7.18525	-4.25183	179.061	7.18525	6.67706	146.425	6.18685	8.32863	209.379	5.92228	5.97941	172.287	5.47799	24.0029	164.503	5.59281	-11.3567	130.777	7.18525	9.89722	249.49	6.38154	22.5375	510.988	5.02871	3.30137	291.902	6.86577	0.770268	196.547	7.04049	11.2222	295.695	5.99716	9.53341	254.177	6.10199
11.1618	256.305	6.15691	1.12437	216.683	6.96063	-13.3702	175.915	7.19525	-1.08323	182.817	7.19525	4.78024	186.86	6.19186	19.0191	187.219	5.92728	10.8586	138.311	5.48299	20.0737	149.551	5.59781	-9.63972	179.581	7.19525	12.0535	214.601	6.38655	22.2147	508.925	5.03371	1.57775	219.658	6.87077	2.94941	209.543	7.04549	12.3476	299.983	6.00216	10.2912	256.402	6.107
10.3032	261.289	6.16192	1.65306	221.292	6.96563	-15.604	164.405	7.20525	-2.83423	176.834	7.20525	6.7293	202.08	6.19686	24.3866	193.998	5.93229	7.17043	141.687	5.488	14.4102	106.946	5.60282	-7.88499	178.267	7.20525	11.9968	167.788	6.39155	10.1966	407.42	5.03872	9.0546	272.206	6.87578	3.08198	208.659	7.0505	12.2549	299.259	6.00717	11.5118	260.126	6.112
12.4394	269.248	6.16692	0.969569	208.886	6.97064	-13.3534	173.044	7.21525	-7.87126	159.637	7.21525	5.32165	201.116	6.20187	22.4764	162.218	5.93729	11.2199	152.083	5.49301	10.982	138.297	5.60782	-4.43988	163.859	7.21525	10.3315	187.055	6.39656	24.1126	439.87	5.04373	4.37027	274.082	6.88078	0.629134	196.868	7.0555	11.7204	295.159	6.01217	12.0571	257.768	6.117
13.485	272.597	6.17193	1.13683	192.701	6.97564	-14.6708	169.744	7.22524	-2.65111	159.395	7.22524	5.87309	190.183	6.20687	15.3546	215.864	5.9423	8.9119	173.01	5.49801	11.447	100.033	5.61283	-8.7028	176.469	7.22524	15.8004	212.913	6.40156	19.9768	452.518	5.04873	-2.46814	238.121	6.88579	1.87393	199.601	7.06051	11.5916	300.921	6.01718	10.6726	256.509	6.12201
11.3721	264.398	6.17693	2.37808	194.095	6.98065	-13.135	180.502	7.23524	-0.079285	156.632	7.23524	4.74601	151.463	6.21188	15.5446	193.811	5.9473	-1.89175	101.199	5.50301	0.980057	114.663	5.61783	-5.41187	169.332	7.23524	8.67441	266.666	6.40657	20.7478	517.312	5.05373	6.63662	229.493	6.89079	3.53039	216.511	7.06551	12.1663	300.867	6.02218	10.5081	254.017	6.12701
10.3764	252.286	6.18194	4.0998	209.663	6.98565	-14.9002	174.358	7.24524	-6.9015	176.11	7.24524	1.77454	210.95	6.21688	9.89205	181.538	5.95231	3.17302	170.76	5.50802	5.17342	131.357	5.62284	-6.33899	187.389	7.24524	14.8802	219.693	6.41157	19.2787	537.035	5.05874	6.05164	180.133	6.89579	3.60367	214.635	7.07052	11.8332	295.052	6.02719	11.5263	256.589	6.13202
11.773	267.506	6.18694	0.872437	219.979	6.99066	-12.2845	177.39	7.25523	-4.32464	178.202	7.25523	8.23926	155.884	6.22189	17.7678	156.725	5.95731	3.95986	155.433	5.51302	28.3997	130.044	5.62784	-14.6678	149.746	7.25523	16.1393	235.636	6.41658	18.3281	533.551	5.06374	-2.70097	143.905	6.9008	1.48026	197.967	7.07552	11.4603	294.516	6.03219	11.6037	258.599	6.13702
13.5616	269.918	6.19195	0.890709	221.426	6.99566	-14.7908	169.61	7.26523	-1.80733	198.915	7.26523	7.94438	159.073	6.22689	14.7429	184.888	5.96232	12.4638	219.179	5.51803	27.0861	170.157	5.63284	-5.18075	190.045	7.26523	17.0543	258.145	6.42158	30.2254	571.013	5.06875	-0.60091	165.261	6.9058	2.17689	197.19	7.08052	10.8091	301.135	6.0372	10.5073	247.719	6.14203
11.7775	263.728	6.19695	1.69983	225.231	7.00067	-13.3059	181.012	7.27523	-2.48246	177.532	7.27523	4.86008	141.334	6.2319	16.3915	151.205	5.96732	20.4866	155.272	5.52303	19.6042	177.418	5.63785	-1.14266	174.564	7.27523	16.4881	236.949	6.42659	24.6953	651.912	5.07375	-1.30002	172.175	6.91081	3.75013	207.453	7.08553	12.3115	301.242	6.0422	10.6046	252.302	6.14703
11.716	260.995	6.20196	3.05988	221.238	7.00567	-14.499	173.071	7.28522	-4.14553	165.754	7.28522	2.59051	186.753	6.2369	14.0482	233.576	5.97233	12.5154	208.729	5.52804	7.10302	155.794	5.64285	-5.4014	142.556	7.28522	14.3827	208.358	6.43159	18.8007	568.44	5.07876	-0.992404	154.704	6.91581	2.6526	211.473	7.09053	12.4836	304.378	6.04721	10.8566	254.124	6.15204
12.6747	259.307	6.20696	1.89798	188.95	7.01067	-12.6817	190.617	7.29522	-6.17473	184.507	7.29522	8.68858	186.914	6.24191	19.8738	218.436	5.97733	11.3204	122.743	5.53304	11.6863	178.276	5.64786	-5.74432	148.673	7.29522	4.57584	170.254	6.43659	19.0308	538.08	5.08376	-0.779845	145.486	6.92082	1.02771	193.492	7.09554	11.351	301.296	6.05221	11.8472	258.733	6.15704
12.7885	276.643	6.21197	1.4368	203.071	7.01568	-13.5824	172.561	7.30522	-4.71098	182.307	7.30522	3.36995	207.949	6.24691	17.7051	206.405	5.98234	2.08697	148.948	5.53805	17.5969	177.338	5.65286	-11.2096	157.929	7.30522	14.4458	175.988	6.4416	23.7339	559.169	5.08877	-2.81765	226.974	6.92582	1.46158	202.63	7.10054	12.4395	303.467	6.05722	11.4467	256.026	6.16205
12.3301	262.736	6.21697	3.0369	219.497	7.02069	-12.3222	178.946	7.31521	0.819882	192.181	7.31521	1.13423	148.864	6.25192	17.1597	162.673	5.98734	-1.25636	121.242	5.54305	6.75733	142.209	5.65787	-7.44463	130.563	7.31521	8.40215	203.588	6.4466	19.2859	523.663	5.09377	1.21228	239.514	6.93083	3.93595	208.954	7.10555	13.7214	308.799	6.06222	12.1377	254.901	6.16705
11.3863	256.868	6.22198	3.64729	210.225	7.02569	-14.5137	166.658	7.32521	-0.961085	158.724	7.32521	6.2885	182.734	6.25692	15.8408	220.768	5.99235	-4.87287	142.249	5.54806	24.9284	125.891	5.66287	-6.88126	137.351	7.32521	12.5767	231.804	6.45161	30.1847	525.432	5.09878	5.56639	284.559	6.93583	4.44937	211.607	7.11055	13.1838	307.781	6.06723	11.9324	260.877	6.17206
11.9469	265.604	6.22698	1.58363	178.929	7.03069	-12.8703	177.819	7.33521	-4.15284	172.327	7.33521	6.77782	201.732	6.26193	15.3483	216.587	5.99735	1.59743	171.671	5.55306	23.244	162.654	5.66788	-3.22751	180.091	7.33521	14.5306	245.872	6.45661	27.2453	532.345	5.10378	10.3194	274.377	6.94084	1.82239	200.352	7.11556	12.4489	298.08	6.07223	12.2024	255.625	6.17706
13.9007	275.572	6.23199	0.676223	172.82	7.0357	-12.937	174.761	7.3452	-0.428134	141.58	7.3452	5.92428	194.444	6.26693	17.4991	232.853	6.00235	16.7957	183.032	5.55807	20.8203	175.141	5.67288	-6.96543	141.965	7.3452	5.9591	247.989	6.46162	26.7711	487.89	5.10879	5.69125	265.266	6.94584	2.07913	199.387	7.12056	12.4108	295.561	6.07723	10.6994	247.264	6.18207
12.9725	264.987	6.23699	2.57421	189.432	7.0407	-11.8428	178.061	7.3552	-4.65281	169.537	7.3552	12.0947	169.684	6.27194	15.1965	252.923	6.00736	26.9948	203.986	5.56307	11.6368	173.185	5.67789	-8.56086	182.989	7.3552	24.6877	253.643	6.46662	16.7326	460.075	5.11379	-4.56551	218.479	6.95085	3.15674	205.577	7.12557	12.2577	295.508	6.08224	11.0235	253.347	6.18707
11.8766	253.894	6.242	2.72862	194.068	7.04571	-13.7627	169.1	7.3652	-4.21214	149.683	7.3652	10.6481	195.569	6.27694	18.2252	200.59	6.01236	12.8541	148.761	5.56808	25.3559	180.741	5.68289	-9.36923	132.924	7.3652	16.5824	243.675	6.47163	13.7475	451.447	5.1188	-0.411055	196.908	6.95585	2.93617	205.738	7.13057	12.2334	300.144	6.08725	11.4096	246.701	6.19208
11.861	255.019	6.247	0.580859	205.108	7.05071	-12.3645	181.898	7.37519	-2.25385	189.82	7.37519	2.16135	187.691	6.28195	15.3544	205.145	6.01737	1.65125	105.647	5.57308	8.72522	111.93	5.6879	-5.63772	154.817	7.37519	15.8769	253.375	6.47663	19.9922	454.635	5.1238	-1.7174	204.438	6.96086	2.22446	201.182	7.13558	11.9536	300.546	6.09225	12.0869	253.829	6.19708
13.472	269.301	6.25201	1.12462	215.45	7.05572	-13.1603	172.829	7.38519	-0.195505	177.585	7.38519	-2.04738	158.028	6.28695	16.788	184.057	6.02237	10.5126	129.682	5.57809	13.0872	186.556	5.6929	-2.33883	172.096	7.38519	12.4933	255.546	6.48164	24.0009	511.23	5.12881	0.496463	198.06	6.96586	2.19763	200.915	7.14058	12.0569	291.97	6.09725	11.1209	250.238	6.20209
12.2876	269.998	6.25701	3.12378	229.116	7.06072	-11.8554	185.6	7.39519	-1.98512	181.878	7.39519	8.52623	162.932	6.29195	19.9699	200.483	6.02738	0.654767	150.422	5.58309	4.41836	170.532	5.69791	-2.24475	174.403	7.39519	10.4743	243.702	6.48664	17.6473	568.038	5.13381	4.60152	275.502	6.97087	3.19533	208.337	7.14559	12.9206	299.769	6.10226	11.667	256.214	6.20709
11.738	268.23	6.26202	4.83906	237.128	7.06573	-12.815	176.022	7.40518	-0.013	158.483	7.40518	7.85793	188.12	6.29696	17.2653	236.658	6.03238	0.4071	137.051	5.5881	13.0979	200.838	5.70291	-7.0486	152.724	7.40518	18.7204	174.702	6.49165	18.9689	590.869	5.13882	4.06623	268.589	6.97587	4.27177	212.973	7.15059	12.8251	308.022	6.10726	12.1543	259.189	6.2121
14.2353	267.051	6.26702	2.46458	234.287	7.07073	-11.3121	181.602	7.41518	-5.16937	152.956	7.41518	7.26499	173.864	6.30197	20.0455	228.378	6.03739	0.937551	164.195	5.5931	22.9921	166.137	5.70792	-6.07898	161.551	7.41518	11.0516	187.832	6.49665	25.6633	597.327	5.14382	0.475084	308.462	6.98088	2.64787	202.737	7.1556	12.0688	298.295	6.11227	11.9856	260.716	6.2171
15.1046	263.54	6.27203	2.18185	220.274	7.07574	-13.553	172.802	7.42518	-3.30344	193.281	7.42518	8.15578	167.112	6.30697	18.8317	209.862	6.04239	10.8804	151.976	5.59811	24.023	111.448	5.71292	-11.2986	160.451	7.42518	14.3599	199.837	6.50166	23.126	598.908	5.14883	4.71083	128.389	6.98588	2.34279	211.419	7.1606	11.9484	300.305	6.11727	11.3303	260.823	6.22211
13.059	257.833	6.27703	3.16923	221.131	7.08074	-11.523	178.678	7.43517	0.523323	164.841	7.43517	5.30804	204.036	6.31197	17.9881	189.845	6.0474	13.6367	184.934	5.60311	27.6625	189.878	5.71793	-2.32	167.883	7.43517	11.7048	243.514	6.50666	22.2622	659.978	5.15383	2.51663	215.183	6.99089	3.45066	216.591	7.16561	12.9211	308.612	6.12228	11.8483	262.083	6.22711
11.7889	253.921	6.28203	2.96904	225.472	7.08575	-12.4674	172.588	7.44517	-3.76774	193.844	7.44517	1.05811	175.124	6.31698	14.8981	230.95	6.0524	8.74164	155.754	5.60811	23.9725	165.066	5.72293	-7.39266	136.438	7.44517	15.1968	214.95	6.51167	26.6096	624.392	5.15883	2.64664	194.309	6.99589	3.92661	215.064	7.17061	13.5603	308.853	6.12728	12.2721	264.736	6.23212
12.1484	257.538	6.28704	1.21453	202.455	7.09075	-11.1548	183.105	7.45517	-2.68944	157.839	7.45517	0.779184	183.082	6.32198	13.9397	179.528	6.05741	12.8588	145.331	5.61312	13.7208	113.967	5.72794	-3.09368	145.48	7.45517	12.8567	193.727	6.51667	25.4072	620.962	5.16384	6.46082	230.35	7.0009	2.64687	207.587	7.17562	13.1749	305.423	6.13229	12.5867	266.236	6.23712
13.401	261.933	6.29204	2.08406	197.659	7.09576	-12.5669	178.383	7.46516	1.63394	195.776	7.46516	14.6788	195.542	6.32699	16.9844	214.899	6.06241	15.4389	196.188	5.61813	11.0224	155.955	5.73294	-1.65527	192.487	7.46516	14.9745	219.96	6.52168	23.0649	565.412	5.16885	3.64588	131.444	7.0059	3.51118	204.479	7.18062	13.0804	307.272	6.13729	11.4751	265.03	6.24212
12.5523	257.886	6.29705	4.14125	205.51	7.10076	-10.9962	185.278	7.47516	-3.87928	152.607	7.47516	10.1801	165.075	6.33199	17.4346	273.047	6.06742	12.9875	182.335	5.62313	14.5579	117.879	5.73795	-9.93474	145.239	7.47516	21.434	221.381	6.52668	29.7105	524.333	5.17385	-5.86662	249.751	7.01091	4.96203	210.856	7.18563	14.0117	303.654	6.1423	11.6006	266.638	6.24713
11.5717	259.28	6.30205	4.38623	216.924	7.10577	-12.667	174.278	7.48516	2.30297	200.283	7.48516	7.25403	188.709	6.337	15.7522	195.043	6.07242	5.17134	133.005	5.62813	10.3368	91.9674	5.74295	-6.37372	132.924	7.48516	14.4707	206.804	6.53169	21.6343	526.423	5.17885	3.06493	145.352	7.01591	4.10604	210.186	7.19063	13.595	309.014	6.1473	12.6964	273.472	6.25213
13.5207	271.123	6.30706	2.87528	207.09	7.11077	-10.5735	183.588	7.49515	0	162.828	7.49016	4.30124	170.032	6.342	19.2942	195.928	6.07743	5.8158	163.311	5.63314	12.9281	133.072	5.74796	-5.90729	162.034	7.49515	13.0051	197.532	6.53669	20.6215	526.879	5.18386	6.29096	225.259	7.02091	2.93061	198.181	7.19564	13.2938	296.204	6.15231	12.613	274.195	6.25714
14.5748	270.534	6.31206	2.76561	208.189	7.11578	-11.8894	171.997	7.50515	-4.08238	167.276	7.49517	3.14431	212.531	6.34701	15.3454	226.502	6.08243	-2.55744	109.452	5.63814	19.1211	108.071	5.75296	-0.095459	160.264	7.50515	6.62051	209.188	6.5417	29.1181	518.009	5.18886	-4.98332	271.751	7.02592	2.34527	202.844	7.20064	12.6148	300.331	6.15731	11.7765	268.434	6.26214
13.2789	270.078	6.31707	3.07791	204.116	7.12078	-10.9906	179	7.51515	-3.14572	158.541	7.50017	6.18514	178.5	6.35201	19.2554	272.136	6.08744	14.0469	99.5914	5.64315	16.8551	135.912	5.75797	-1.94238	156.212	7.51515	9.1106	207.152	6.5467	24.1402	519.938	5.19387	1.75587	265.936	7.03092	3.87265	209.731	7.20564	13.8042	295.615	6.16232	13.2812	265.191	6.26715
12.9673	269.275	6.32207	3.70749	210.922	7.12579	-12.3722	172.293	7.52515	-6.25798	170.465	7.50518	0.39349	184.824	6.35702	28.6756	199.304	6.09244	8.87749	189.918	5.64815	17.2836	153.678	5.76297	-5.94374	154.602	7.52515	18.8022	185.635	6.55171	19.3914	450.267	5.19887	12.4227	267.088	7.03593	3.87684	216.886	7.21065	14.0054	293.23	6.16732	13.5236	277.357	6.27215
13.6232	275.759	6.32708	1.86256	205.322	7.13079	-10.2429	179.644	7.53514	-3.15959	168.991	7.51018	10.4719	144.55	6.36202	19.2522	188.8	6.09745	7.38338	151.172	5.65316	17.0324	178.061	5.76797	-3.80897	103.947	7.53514	12.5887	261.307	6.55671	16.8154	444.962	5.20388	11.0781	251.09	7.04093	2.38977	200.781	7.21565	12.6246	288.112	6.17233	12.9424	270.792	6.27716
15.3367	272.41	6.33208	1.8197	199.266	7.13579	-12.0035	173.554	7.54514	1.12049	153.262	7.51519	9.67385	164.941	6.36703	16.3653	233.657	6.10245	9.57969	99.9398	5.65816	16.5069	148.426	5.77298	-6.05499	156.668	7.54514	11.5154	227.785	6.56172	11.2584	480.414	5.20888	-0.897966	263.524	7.04594	2.9185	210.588	7.22066	12.7773	289.318	6.17733	12.2906	267.362	6.28216
13.1165	264.8	6.33709	3.20357	209.448	7.1408	-9.65883	182.676	7.55514	2.57145	177.056	7.52019	8.10315	195.944	6.37203	15.3878	253.432	6.10746	-2.76121	144.206	5.66317	15.7749	131.437	5.77798	-5.56687	130.133	7.55514	20.9193	234.055	6.56672	28.287	527.951	5.21389	0.435971	161.081	7.05094	5.40406	222.406	7.22566	13.5327	297.491	6.18234	12.9655	264.414	6.28717
11.8869	265.443	6.34209	4.52858	213.012	7.14581	-11.601	172.936	7.56513	2.14759	137.908	7.5252	15.347	204.572	6.37704	13.8202	238.078	6.11246	11.337	222.394	5.66817	25.0393	134.894	5.78299	-10.2374	167.105	7.56513	18.9251	278.644	6.57172	24.0506	604.616	5.21889	-3.50313	138.867	7.05595	5.04862	225.836	7.23067	13.5362	298.938	6.18734	12.1811	257.179	6.29217
13.7295	276.643	6.3471	3.36918	216.067	7.15081	-10.3402	178.571	7.57513	-0.530943	178.691	7.5302	6.45784	171.506	6.38204	14.3372	214.899	6.11747	10.7937	208.032	5.67318	5.33877	167.558	5.78799	-0.106534	142.851	7.57513	13.0916	243.809	6.57673	21.096	623.856	5.2239	-0.519535	180.16	7.06095	3.15036	211.794	7.23567	13.1888	294.168	6.19235	13.1806	257.581	6.29718
15.123	280.261	6.3521	2.80003	212.637	7.15581	-11.415	174.224	7.58513	-1.61459	139.275	7.53521	5.26616	213.549	6.38705	21.8057	205.253	6.12247	19.4518	224.055	5.67818	15.1726	180.419	5.793	3.84299	109.259	7.58513	13.5614	244.747	6.58173	25.0495	621.712	5.2289	6.88363	120.056	7.06596	4.13973	212.92	7.24068	13.6129	296.231	6.19735	12.1124	255.491	6.30218
13.3804	268.765	6.35711	3.76722	226.061	7.16082	-10.0372	183.507	7.59512	-0.911039	186.649	7.54021	3.77629	168.076	6.39205	18.0888	164.71	6.12747	16.2199	143.187	5.68319	18.9319	156.357	5.798	-8.03389	155.998	7.59512	11.6217	196.407	6.58674	30.2087	593.04	5.23391	1.2599	233.673	7.07096	4.85263	221.549	7.24568	13.636	299.367	6.20235	12.1665	265.245	6.30719
12.5983	267.962	6.36211	4.20739	224.052	7.16582	-11.9161	173.097	7.60512	-6.10684	150.261	7.54522	4.01023	179.197	6.39706	18.9485	229.53	6.13248	4.94788	194.232	5.68819	26.636	171.684	5.80301	-9.79225	144.863	7.60512	13.1765	260.155	6.59174	30.6599	601.052	5.23891	6.69688	237.505	7.07597	4.50694	219.539	7.25069	14.0623	303.386	6.20736	12.3072	264.87	6.31219
13.6179	269.033	6.36712	3.10217	211.672	7.17083	-9.30136	181.737	7.61512	-7.73558	206.799	7.55022	1.12476	204.465	6.40206	19.7779	189.282	6.13748	4.22262	141.365	5.6932	22.6968	205.688	5.80801	-4.08324	133.809	7.61512	13.0299	191.664	6.59675	21.0829	538.83	5.24392	-1.37245	199.802	7.08097	3.15804	208.043	7.25569	13.1617	303.011	6.21237	12.6531	270.283	6.3172
14.98	278.251	6.37212	1.95668	214.888	7.17583	-11.0542	174.6	7.62511	1.07056	178.449	7.55523	6.16963	236.004	6.40707	14.6017	211.925	6.14249	17.9784	117.169	5.6982	17.5446	203.651	5.81302	0.178245	193.426	7.62511	14.8067	210.26	6.60175	19.0129	505.093	5.24892	8.9435	203.312	7.08598	3.63145	207.078	7.2607	13.1163	303.976	6.21737	12.8549	271.006	6.3222
13.5002	273.883	6.37713	3.58947	224.588	7.18084	-9.26998	182.863	7.63511	3.17575	221.536	7.56023	9.86187	207.922	6.41207	20.3464	234.862	6.14749	1.38352	94.2592	5.70321	11.8109	176.132	5.81802	-1.27335	169.413	7.63511	18.5078	249.463	6.60676	21.298	512.757	5.25393	4.45469	200.097	7.09098	4.36604	211.607	7.2657	14.4237	311.211	6.22237	12.8013	275.026	6.32721
13.6862	265.979	6.38213	4.69838	230.215	7.18584	-11.1056	176.237	7.64511	7.4502	173.278	7.56524	14.3798	179.786	6.41707	13.9656	223.688	6.1525	3.91985	130.728	5.70821	25.3313	190.495	5.82303	-1.55811	133.729	7.64511	11.3759	314.068	6.61176	25.4005	549.2	5.25893	2.35835	214.406	7.09599	4.82137	214.822	7.27071	14.7679	309.978	6.22738	14.2532	282.556	6.33221
14.6473	268.98	6.38714	3.58853	217.782	7.19085	-9.14941	180.556	7.6551	1.49723	237.479	7.57024	17.1513	136.806	6.42208	18.9005	228.244	6.1575	8.67535	210.041	5.71322	19.9961	187.949	5.82803	-7.59107	112.774	7.6551	19.2835	302.868	6.61677	26.6683	555.899	5.26394	0.870176	172.845	7.10099	4.14706	206.435	7.27571	14.1149	306.441	6.23238	14.1155	276.473	6.33722
15.1726	280.609	6.39214	3.8878	220.113	7.19585	-10.6579	168.188	7.6651	3.22227	173.6	7.57524	7.63572	163.066	6.42708	16.5472	216.132	6.16251	13.6402	142.249	5.71822	11.989	168.79	5.83304	-8.5729	123.694	7.6651	16.5033	268.167	6.62177	17.1604	525.941	5.26894	11.6206	145.673	7.106	4.08938	210.186	7.28072	14.0691	308.103	6.23739	12.6608	270.417	6.34222
13.2979	268.337	6.39715	5.07849	233.859	7.20086	-9.45285	179.51	7.6751	-0.592355	108.943	7.58025	2.0415	159.127	6.43209	19.2836	225.511	6.16751	10.8806	170.465	5.72323	11.7701	149.98	5.83804	-1.14123	140.141	7.6751	17.1228	238.477	6.62678	27.2403	522.457	5.27395	1.52614	200.338	7.111	5.75702	212.437	7.28572	15.1701	308.397	6.24239	13.2365	268.166	6.34723
11.6812	260.754	6.40215	5.01261	231.929	7.20586	-10.6961	172.668	7.68509	-2.65897	172.447	7.58525	2.76705	160.6	6.43709	27.2137	258.631	6.17252	8.60374	120.519	5.72823	17.7723	193.576	5.84305	4.85569	166.944	7.68509	10.3951	246.274	6.63178	21.5502	567.744	5.27895	-1.42597	142.458	7.11601	5.05754	214.018	7.29073	13.987	310.354	6.2474	12.5591	268.728	6.35223
13.9146	273.562	6.40716	3.52345	218.264	7.21087	-8.94323	180.771	7.69509	-6.09456	152.405	7.59026	11.5539	172.39	6.4421	24.3109	214.605	6.17752	15.8792	118.161	5.73323	20.2949	185.296	5.84805	-2.56204	154.951	7.69509	17.7448	230.84	6.63679	23.9016	580.016	5.28395	10.2756	126.728	7.12101	3.67365	207.399	7.29573	13.1138	296.124	6.2524	13.1887	269.908	6.35724
14.9468	287.764	6.41216	3.00708	201.169	7.21587	-10.0542	172.105	7.70509	-4.33275	154.227	7.59526	10.7343	168.184	6.4471	20.0067	193.837	6.18253	20.208	144.795	5.73824	9.16596	164.155	5.85306	-9.68122	104.779	7.70509	15.4488	225.561	6.64179	18.1354	583.473	5.28896	0.559067	68.3922	7.12602	4.34387	204.505	7.30074	12.7202	295.079	6.25741	12.9504	263.905	6.36224
14.449	273.562	6.41716	3.37838	231.822	7.22088	-8.4059	176.049	7.71509	0.330425	140.052	7.60027	4.24787	142.031	6.45211	13.7938	239.632	6.18753	7.40031	61.0063	5.74324	24.7679	209.118	5.85806	-3.65971	135.365	7.71509	13.6552	220.577	6.6468	24.1873	594.621	5.29397	1.49254	98.5918	7.13102	5.00754	214.018	7.30574	14.0458	307.245	6.26241	13.859	272.802	6.36724
13.9663	277.179	6.42217	4.98725	236.887	7.22588	-11.0055	169.69	7.72508	-5.41505	170.411	7.60527	1.49426	153.607	6.45711	17.184	200.376	6.19254	-2.98717	205.995	5.74825	30.3846	191.325	5.86307	-2.03216	145.48	7.72508	16.8417	265.755	6.6518	28.2654	614.182	5.29897	-0.824089	146.397	7.13603	4.68974	212.92	7.31075	15.1903	312.792	6.26742	14.58	271.569	6.37225
14.3671	292.265	6.42717	3.6153	224.99	7.23089	-8.687	177.712	7.73508	0.641177	183.38	7.61028	5.52597	171.694	6.46212	18.167	235.398	6.19754	7.01873	199.725	5.75325	15.044	170.076	5.86807	2.32784	158.198	7.73508	15.9144	243.059	6.65681	30.7262	663.702	5.30397	6.09815	186.431	7.14103	3.50911	203.648	7.31575	13.5334	308.371	6.27242	13.5822	268.836	6.37725
15.4685	297.383	6.43218	3.31976	223.971	7.23589	-9.53802	173.339	7.74507	6.63759	209.907	7.61528	6.60734	172.658	6.46712	18.6974	215.167	6.20255	1.73417	130.433	5.75826	23.1711	103.543	5.87308	-7.73203	166.005	7.74507	16.4361	252.705	6.66181	18.1174	658.772	5.30898	-1.24713	253.047	7.14604	4.00705	210.374	7.32076	14.641	317.026	6.27743	13.1841	256.536	6.38226
14.3817	285.915	6.43718	4.67993	232.197	7.2409	-8.29139	181.978	7.75507	0.336296	225.582	7.62029	12.732	183.055	6.47213	17.4474	204.904	6.20755	13.6555	114.57	5.76326	15.2424	174.551	5.87808	-2.66955	128.684	7.75507	19.4137	219.505	6.66682	26.9303	649.714	5.31398	0.499025	197.042	7.15104	5.40814	216.055	7.32576	15.3535	316.973	6.28243	13.3538	259.939	6.38726
14.3454	279.269	6.44219	6.19981	227.24	7.2459	-10.527	175.137	7.76507	2.41498	175.073	7.62529	12.3715	191.308	6.47713	16.4297	218.41	6.21256	5.42986	181.531	5.76827	19.9905	123.533	5.88309	-1.29337	180.547	7.76507	13.8469	189.6	6.67182	28.159	599.069	5.31899	8.48901	212.691	7.15604	6.09084	221.12	7.33077	14.4336	315.124	6.28744	13.1094	267.978	6.39227
14.8867	284.495	6.44719	5.08498	215.745	7.25091	-7.3034	185.546	7.77507	0.121772	177.083	7.6303	5.34115	217.3	6.48214	21.0082	199.652	6.21756	19.241	180.031	5.77327	19.4727	147.407	5.88809	3.70095	169.869	7.77507	20.0667	218.433	6.67683	21.6073	657.378	5.32399	6.08852	220.141	7.16105	3.8402	216.564	7.33577	14.1335	305.905	6.29244	13.1689	267.335	6.39727
16.6923	293.15	6.4522	3.73741	205.777	7.25591	-9.91371	175.271	7.78506	1.77957	157.174	7.6353	13.0929	150.954	6.48714	18.0788	218.517	6.22257	15.4147	170.599	5.77828	15.9512	142.343	5.89309	-5.3246	157.259	7.78506	11.4894	238.316	6.68183	25.3278	625.839	5.329	4.03472	247.527	7.16605	4.85109	217.261	7.34077	14.7874	308.263	6.29745	13.2144	269.077	6.40228
14.2723	280.609	6.4572	4.39737	234.555	7.26091	-7.97857	187.237	7.79506	-4.12744	178.289	7.64031	9.89527	156.286	6.49215	18.0891	229.048	6.22757	13.4164	137.373	5.78328	18.6927	90.7616	5.8981	-6.81683	137.673	7.79506	14.5829	232.179	6.68684	26.4956	610.967	5.334	-1.19231	217.247	7.17106	6.18972	225.059	7.34578	14.9346	315.15	6.30245	13.4863	276.634	6.40728
13.4033	274.768	6.46221	5.29026	240.531	7.26592	-9.32727	173.607	7.80506	-5.1506	192.758	7.64531	5.55811	189.245	6.49715	20.804	204.342	6.23258	7.21168	208.648	5.78829	13.2975	121.523	5.9031	-0.945056	134.346	7.80506	18.9758	209.403	6.69184	25.4853	620.265	5.33901	7.11111	185.519	7.17606	5.57162	224.201	7.35078	14.667	315.954	6.30746	14.6916	284.378	6.41229
14.6564	276.027	6.46721	4.06127	196.828	7.27093	-8.42028	187.049	7.81505	1.11159	144.473	7.65032	3.45801	137.074	6.50216	18.0898	231.352	6.23758	2.94722	192.089	5.79329	10.3896	124.068	5.90811	4.94497	131.877	7.81505	5.8047	256.43	6.69684	21.6401	608.314	5.34401	2.69576	208.484	7.18107	3.45373	215.09	7.35579	13.7774	306.039	6.31246	14.8501	284.405	6.41729
15.0323	289.505	6.47222	2.97152	215.102	7.27593	-8.44571	175.995	7.82505	3.09574	227.243	7.65532	6.06941	165.102	6.50716	19.9167	237.649	6.24259	8.80436	142.303	5.7983	18.1816	186.824	5.91311	3.34343	112.211	7.82505	17.7827	258.815	6.70185	23.363	581.571	5.34902	9.20511	296.35	7.18607	4.95931	217.609	7.36079	14.7082	304.94	6.31747	13.9697	274.57	6.4223
14.9739	280.422	6.47722	4.33844	241.629	7.28093	-7.26486	186.378	7.83505	-0.311701	161.703	7.66033	8.0813	170.89	6.51217	22.2596	230.843	6.24759	9.23562	189.49	5.8033	22.4212	148.72	5.91812	-6.97991	162.034	7.83505	16.3647	252.652	6.70685	29.512	634.146	5.35402	5.24979	198.811	7.19108	6.53808	224.898	7.3658	15.4131	312.015	6.32247	14.5727	271.194	6.4273
14.249	280.609	6.48223	5.86731	220.166	7.28594	-9.42101	177.229	7.84504	3.82929	183.273	7.66533	6.77966	143.612	6.51717	17.8561	212.541	6.2526	11.6141	217.678	5.80831	33.7961	152.391	5.92312	-11.7034	150.336	7.84504	16.8397	243.916	6.71186	18.7101	624.016	5.35903	9.2861	159.071	7.19608	6.14037	225.032	7.3708	15.621	311.399	6.32747	14.485	274.356	6.43231
15.0899	284.736	6.48723	4.21772	221.426	7.29094	-7.62475	179.429	7.85504	2.80823	189.221	7.67034	11.9068	161.619	6.52218	17.7829	195.74	6.2576	2.86924	230.674	5.81331	19.1358	150.944	5.92813	-0.067851	99.3323	7.85504	20.0246	236.092	6.71686	25.4908	547.083	5.36403	3.84816	202.053	7.20109	4.21479	214.635	7.37581	13.9296	314.534	6.33248	13.7166	275.053	6.43731
16.1003	294.087	6.49224	4.69992	230.884	7.29595	-8.51647	170.683	7.86504	5.41809	171.751	7.67534	11.2898	205.457	6.52718	19.6646	222.161	6.2626	18.4951	155.058	5.81832	13.1346	188.512	5.93313	-1.65583	166.622	7.86504	13.8293	243.166	6.72187	26.7849	548.343	5.36904	-0.565266	114.509	7.20609	4.87598	215.09	7.38081	13.7697	310.22	6.33749	13.2281	268.059	6.44232
14.7581	281.413	6.49724	6.35307	216.522	7.30095	-7.07661	181.039	7.87503	-1.94398	145.143	7.68035	9.66211	163.066	6.53219	22.6897	204.02	6.26761	7.72823	96.2688	5.82332	21.6913	156.491	5.93814	-0.724035	164.181	7.87503	14.3506	252.598	6.72687	27.0455	576.828	5.37404	-1.71769	236.165	7.2111	5.98747	225.381	7.38582	15.296	317.75	6.34249	14.309	271.435	6.44732
14.2506	286.531	6.50225	5.89129	238.735	7.30596	-9.17362	168	7.88503	-1.50902	151.788	7.68535	10.607	142.995	6.53719	15.8507	242.044	6.27261	17.2942	130.808	5.82833	18.4147	182.51	5.94314	5.04281	173.893	7.88503	22.0083	227.705	6.73188	17.5355	587.787	5.37905	2.07396	157.678	7.2161	6.62301	224.603	7.39082	15.8215	315.177	6.34749	14.5821	272.614	6.45233
15.296	291.086	6.50725	4.74746	227.214	7.31096	-6.36285	180.905	7.89503	4.42538	157.978	7.69036	9.3925	184.797	6.5422	21.037	197.535	6.27762	18.9329	165.91	5.83333	21.4014	116.217	5.94815	-5.9181	129.033	7.89503	7.90716	223.069	6.73688	21.4964	635.11	5.38405	1.55407	206.26	7.22111	4.91776	212.223	7.39583	15.0605	319.277	6.3525	14.2554	271.837	6.45733
16.2602	294.918	6.51226	4.54532	211.833	7.31597	-8.69054	173.017	7.90502	-4.05857	148.948	7.69536	4.57581	148.569	6.5472	20.2545	230.254	6.28262	7.27508	147.314	5.83834	17.4583	124.39	5.95315	-2.30544	157.661	7.90502	22.5067	259.083	6.74189	28.2474	635.11	5.38906	2.3422	156.204	7.22611	5.53084	222.218	7.40083	15.2349	315.499	6.3575	14.3318	268.916	6.46234
15.9099	286.853	6.51726	5.16306	234.529	7.32097	-7.10662	181.066	7.91502	-3.53746	165.052	7.70036	6.45425	166.227	6.5522	25.7133	217.418	6.28763	4.80453	134.023	5.84334	7.19018	166.003	5.95816	2.63974	161.149	7.91502	19.5934	260.557	6.74689	25.3802	661.532	5.39406	9.9161	284.613	7.23112	6.64919	224.898	7.40584	16.3525	320.108	6.36251	14.4807	273.177	6.46734
14.8567	278.546	6.52227	5.23888	228.714	7.32598	-8.24418	174.707	7.92502	0.956733	186.515	7.70537	9.07857	142.995	6.55721	15.5207	233.496	6.29263	15.5781	129.415	5.84835	16.4778	182.751	5.96316	1.09431	163.912	7.92502	21.5429	254.045	6.7519	22.4349	664.56	5.39907	8.58076	278.503	7.23612	6.6697	219.244	7.41084	16.8018	316.812	6.36751	14.7186	274.222	6.47235
15.4878	279.35	6.52727	4.23272	207.117	7.33098	-6.6207	189.839	7.93501	-2.52261	201.52	7.71037	8.49877	170.434	6.56221	20.3176	243.276	6.29764	8.40679	140.427	5.85335	22.4848	116.191	5.96817	-10.7366	154.468	7.93501	14.2697	241.397	6.7569	29.5719	684.898	5.40407	13.9421	230.243	7.24113	4.72112	205.443	7.41585	15.5404	308.129	6.37252	14.6615	274.544	6.47735
16.5977	288.192	6.53228	3.78206	233.028	7.33599	-8.18798	176.263	7.94501	4.70754	174.296	7.71538	7.14813	222.097	6.56722	23.9768	222.081	6.30264	7.82886	168.643	5.85836	23.2814	92.5569	5.97317	6.82622	173.464	7.94501	12.0783	211.734	6.76191	28.4894	693.5	5.40907	5.34151	249.563	7.24613	4.63495	208.766	7.42085	15.2624	305.048	6.37752	14.9231	267.603	6.48236
15.0532	280.984	6.53728	5.2667	221.211	7.34099	-6.29538	185.627	7.95501	6.82591	150.824	7.72038	11.1121	179.277	6.57222	19.514	176.607	6.30765	12.4339	184.345	5.86336	16.8592	162.199	5.97818	6.89618	211.59	7.95501	13.4688	201.953	6.76691	28.9968	648.267	5.41408	2.78148	187.61	7.25114	5.44289	214.394	7.42586	16.0827	307.138	6.38253	14.7799	268.755	6.48736
14.0154	280.663	6.54228	5.49457	242.621	7.346	-7.86566	176.532	7.965	1.82422	135.577	7.72539	10.9765	153.955	6.57723	19.3631	194.722	6.31265	13.359	167.946	5.86836	22.8195	130.231	5.98318	0	186.03	7.96001	17.0857	197.318	6.77192	19.6607	583.688	5.41908	1.43058	181.232	7.25614	5.81903	219.271	7.43086	14.8103	299.822	6.38753	14.5615	270.524	6.49237
15.2547	283.691	6.54729	5.13273	242.38	7.351	-6.58787	182.193	7.975	5.02038	153.45	7.73039	9.20936	178.661	6.58223	12.0818	170.31	6.31766	19.31	166.553	5.87337	31.2983	200.597	5.98819	-3.89614	148.034	7.96502	11.216	189.359	6.77692	25.013	615.415	5.42409	-2.03061	220.542	7.26115	5.35873	213.054	7.43587	13.0855	297.973	6.39254	14.5208	265.647	6.49737
16.9643	295.588	6.55229	6.03793	218.023	7.35601	-8.314	174.439	7.985	-4.12479	176.252	7.7354	8.13296	238.603	6.58724	17.9261	227.842	6.32266	9.64719	133.916	5.87837	19.7941	171.657	5.99319	-1.00389	142.755	7.97002	17.7539	262.539	6.78193	27.3056	637.227	5.42909	-0.055018	177.213	7.26615	6.36827	218.386	7.44087	13.9815	298.536	6.39754	13.9566	266.745	6.50237
16.5431	290.202	6.5573	6.97951	241.549	7.36101	-5.71167	193.032	7.995	-0.484534	136.783	7.7404	7.16174	176.705	6.59224	19.216	255.576	6.32767	0.031542	129.415	5.88338	15.7669	156.384	5.99819	-12.5463	105.589	7.97503	13.7127	276.125	6.78693	22.5355	640.684	5.4341	4.04228	195.649	7.27116	6.50924	226.774	7.44588	16.1282	311.399	6.40255	14.767	268.836	6.50738
15.4886	286.022	6.5623	6.52264	254.759	7.36602	-7.0701	180.771	8.00499	1.70742	189.301	7.74541	8.51619	161.458	6.59725	24.0665	205.092	6.33267	5.05088	165.481	5.88838	19.3318	140.333	6.0032	-2.23553	136.324	7.98003	18.1003	321.411	6.79194	23.8943	658.316	5.4391	7.8535	313.044	7.27616	6.81333	227.98	7.45088	16.5694	320.939	6.40755	14.6451	274.088	6.51238
16.1226	285.03	6.56731	3.9544	226.169	7.37102	-6.46742	189.088	8.01499	-2.74192	136.595	7.75041	13.6076	154.276	6.60225	23.5147	237.864	6.33768	11.4393	221.644	5.89339	7.70626	106.544	6.00821	3.9618	108.296	7.98504	18.9945	289.63	6.79694	31.0808	684.416	5.44411	11.0869	274.457	7.28116	5.58368	218.896	7.45589	16.2828	319.116	6.41256	15.0749	275.589	6.51739
16.7873	292.828	6.57231	4.27552	210.976	7.37603	-7.10636	174.278	8.02499	0.221449	192.008	7.75542	12.668	205.751	6.60726	17.5891	219.347	6.34268	20.7194	171.108	5.89839	14.9192	161.877	6.01321	-6.70895	150.955	7.99004	21.0787	319.562	6.80195	18.4763	634.574	5.44911	15.0607	289.329	7.28617	6.27134	219.405	7.46089	16.3138	321.475	6.41756	14.9148	275.857	6.52239
15.6537	290.229	6.57732	6.69732	229.223	7.38103	-5.49714	190.966	8.03498	-1.60819	200.448	7.76042	12.9868	154.384	6.61226	23.6859	244.563	6.34769	10.4428	186.89	5.9034	15.4823	167.424	6.01821	-2.86508	180.35	7.99505	20.0099	290.006	6.80695	32.772	661.049	5.45412	12.1299	177.615	7.29117	6.91132	227.605	7.46589	16.8283	318.902	6.42257	15.0137	280.6	6.5274
14.2497	280.582	6.58232	6.15195	249.748	7.38603	-7.17414	175.619	8.04498	3.28669	167.812	7.76543	5.39826	122.925	6.61727	21.249	212.112	6.35269	10.7554	106.96	5.9084	15.4135	164.047	6.02322	13.3902	143.639	8.00005	22.7609	311.603	6.81196	24.8118	623.481	5.45912	1.63826	179.973	7.29618	6.72721	226.72	7.4709	16.2027	313.784	6.42757	15.8501	282.074	6.5324
14.5283	285.62	6.58733	5.1617	230.429	7.39104	-5.18939	187.478	8.05498	-0.238614	203.744	7.77043	7.07051	166.308	6.62227	20.8112	232.022	6.3577	17.3479	138.766	5.91341	25.0804	200.838	6.02822	-6.00989	142.273	8.00506	7.93982	259.565	6.81696	22.5716	605.473	5.46413	-1.30542	175.364	7.30118	5.04968	218.922	7.4759	14.7858	313.784	6.43258	15.3384	276.259	6.53741
17.1892	297.571	6.59233	6.01389	217.058	7.39604	-7.43121	175.324	8.06497	7.16503	206.477	7.77544	3.09105	226.759	6.62728	21.8245	233.389	6.3627	16.6622	134.666	5.91841	27.4843	234.493	6.03323	-1.38117	173.865	8.01006	14.2146	235.824	6.82196	25.0848	651.912	5.46913	1.25462	116.385	7.30619	6.2425	223.799	7.48091	15.3058	311.211	6.43758	15.2992	267.925	6.54241
16.9729	290.684	6.59734	7.32029	227.991	7.40105	-6.02411	183.159	8.07497	8.79134	143.053	7.78044	8.69386	167.112	6.63228	18.5874	157.448	6.36771	6.01051	126.387	5.92342	28.1225	188.86	6.03823	1.0894	137.235	8.01507	13.3336	264.522	6.82697	23.541	648.562	5.47414	3.39654	164.082	7.31119	7.55916	228.382	7.48591	15.9749	316.356	6.44259	15.062	274.088	6.54742
16.4321	282.806	6.60234	5.84026	241.817	7.40605	-6.996	176.022	8.08497	2.40757	157.549	7.78545	9.21247	186.083	6.63729	22.2054	199.733	6.37271	10.148	113.043	5.92842	19.4491	128.597	6.04324	11.9433	186.807	8.02007	21.6911	294.32	6.83197	30.0284	635.11	5.47914	6.47384	116.411	7.3162	7.3812	229.534	7.49092	16.1892	315.927	6.44759	15.1855	279.849	6.55242
16.9071	290.282	6.60735	3.72288	241.335	7.41106	-3.88855	185.171	8.09496	-4.29224	171.59	7.79045	9.95771	147.577	6.64229	14.5323	237.167	6.37772	-0.627942	142.035	5.93343	21.1312	253.196	6.04824	-2.43865	118.156	8.02507	19.2223	277.009	6.83698	25.5401	669.624	5.48415	6.43931	154.114	7.3212	5.43615	215.358	7.49592	16.0859	313.596	6.45259	14.4092	272.507	6.55743
17.911	296.07	6.61235	5.34624	240.424	7.41606	-6.33445	175.619	8.10496	-0.587463	179.575	7.79546	10.1035	204.331	6.6473	18.7842	215.087	6.38272	8.83897	200.985	5.93843	16.1805	161.877	6.05325	-3.68077	149.91	8.03008	21.5167	254.661	6.84198	25.9386	643.792	5.48915	2.54972	150.845	7.32621	6.11235	218.172	7.50093	16.3134	311.265	6.4576	15.0262	270.363	6.56243
15.2702	287.121	6.61736	7.8081	242.353	7.42107	-5.06651	179.993	8.11496	-0.12372	206.236	7.80046	10.632	172.873	6.6523	20.9021	213.586	6.38772	26.3409	197.876	5.94344	18.6112	152.552	6.05825	1.05271	147.9	8.03509	15.0656	235.127	6.84699	33.8991	660.246	5.49416	2.03586	234.316	7.33121	6.65641	227.578	7.50593	17.6722	317.75	6.4626	15.2796	274.838	6.56744
15.083	283.825	6.62236	6.77392	255.402	7.42607	-6.71354	175.271	8.12495	4.08644	154.843	7.80547	10.6977	140.905	6.65731	27.6105	239.713	6.39273	5.16743	206.451	5.94844	25.1239	114.154	6.06326	-10.8246	155.188	8.04009	17.9672	271.516	6.85199	23.5371	645.052	5.49916	8.81132	218.801	7.33622	7.03591	233.232	7.51094	16.7098	315.15	6.46761	15.4497	283.655	6.57244
15.5818	284.575	6.62737	5.53967	239.539	7.43108	-4.42587	179	8.13495	3.25905	184.13	7.81047	15.6797	197.23	6.66231	20.3194	234.809	6.39773	12.9333	157.978	5.95345	14.796	122.327	6.06826	5.18049	88.9491	8.04509	18.4537	287.46	6.857	27.8392	584.491	5.50417	4.35297	196.988	7.34122	5.26458	217.85	7.51594	16.3076	304.914	6.47261	15.3617	292.257	6.57745
17.5793	292.265	6.63237	5.588	242.192	7.43608	-6.82372	176.666	8.14495	4.04179	206.558	7.81548	13.28	151.972	6.66732	16.436	251.958	6.40274	21.7284	200.958	5.95845	15.0934	90.9759	6.07327	4.82152	114.271	8.0501	15.8865	246.515	6.862	23.6741	548.557	5.50917	0.833	302.379	7.34623	6.66704	226.452	7.52095	15.6009	305.637	6.47762	15.601	279.903	6.58245
16.1276	285.54	6.63738	7.46978	247.497	7.44109	-4.93409	190.751	8.15494	1.47436	156.263	7.82048	7.131	149.185	6.67232	22.5933	258.122	6.40774	8.67728	148.466	5.96346	23.9301	173.024	6.07827	-2.26506	212.129	8.0551	18.678	289.523	6.86701	26.9567	542.635	5.51418	6.7939	259.746	7.35123	8.5131	233.259	7.52595	16.3218	312.283	6.48262	15.1952	284.646	6.58746
15.8589	282.967	6.64238	6.70247	244.657	7.44609	-5.20176	176.612	8.16494	3.02498	167.035	7.82548	4.93084	158.001	6.67732	24.5624	234.782	6.41275	0.258447	172.769	5.96846	20.3433	161.904	6.08328	-8.72293	194.391	8.06011	13.9628	273.66	6.87201	28.4411	540.411	5.51918	7.36446	276.386	7.35624	8.18247	231.544	7.53096	16.1842	319.09	6.48763	15.6363	286.361	6.59246
17.0797	288.675	6.64739	5.63701	236.994	7.4511	-3.97322	187.693	8.17494	-2.62949	189.543	7.83049	11.7994	187.048	6.68233	21.9496	255.978	6.41775	10.0005	183.621	5.97347	12.5085	157.268	6.08828	-0.19053	175.58	8.06511	18.4303	220.121	6.87702	18.6085	623.159	5.52419	14.0249	268.589	7.36124	6.32347	218.172	7.53596	15.8133	310.97	6.49263	16.2833	288.183	6.59747
17.65	294.141	6.65239	5.13841	243.612	7.4561	-6.20278	173.58	8.18493	-1.8919	167.812	7.83549	9.88072	174.347	6.68733	22.7381	215.784	6.42276	10.3765	138.069	5.97847	16.9645	144.513	6.09329	12.224	150.981	8.07012	21.4916	246.006	6.88202	28.9701	598.211	5.52919	10.187	270.25	7.36625	6.63808	222.379	7.54097	16.4833	311.988	6.49764	15.4703	290.944	6.60247
16.2444	285.754	6.6574	6.96655	254.062	7.46111	-4.17622	186.137	8.19493	4.89905	147.849	7.8405	13.1955	190.612	6.69234	18.6816	231.674	6.42776	23.7004	129.843	5.98348	26.281	153.651	6.09829	3.69968	120.702	8.07512	22.2299	237.726	6.88703	15.7292	634.253	5.5342	2.61831	224.91	7.37125	7.78606	226.586	7.54597	16.8888	321.635	6.50264	15.7359	289.041	6.60747
16.5745	284.361	6.6624	6.95486	250.632	7.46611	-6.30644	174.949	8.20493	3.03314	179.95	7.8455	6.12474	159.046	6.69734	19.1431	223.608	6.43277	17.8461	165.856	5.98848	29.2329	119.165	6.1033	-1.08079	158.966	8.08013	13.7462	261.36	6.89203	23.7577	669.222	5.5392	0.171281	269.875	7.37626	7.35034	228.516	7.55098	17.2065	322.627	6.50765	16.1769	292.793	6.61248
17.6874	290.202	6.6674	6.00366	235.815	7.47112	-4.3498	185.546	8.21492	2.45462	203.315	7.85051	10.1485	192.568	6.70235	20.8572	217.07	6.43777	17.7933	229.763	5.99348	33.0425	155.848	6.1083	-3.91774	207.038	8.08513	16.0179	198.872	6.89704	34.3657	729.568	5.5442	4.73974	165.074	7.38126	5.45276	219.941	7.55598	16.337	312.337	6.51265	16.2371	288.049	6.61749
18.0438	293.23	6.67241	6.9604	245.515	7.47612	-4.92742	182.005	8.22492	1.83039	150.02	7.85551	11.1376	154.866	6.70735	23.0183	216.587	6.44278	6.60183	189.168	5.99849	23.3073	187.654	6.11331	3.06835	186.995	8.09014	11.0122	276.447	6.90204	31.6243	751.488	5.54921	3.60488	262.05	7.38627	6.82473	217.663	7.56099	15.8892	317.616	6.51766	15.6995	288.505	6.62249
16.3739	286.879	6.67741	7.38985	266.683	7.48113	-3.65757	185.332	8.23492	-1.41546	207.201	7.86052	13.43	214.219	6.71236	19.9837	244.214	6.44778	6.26007	98.7608	6.00349	10.5231	179.294	6.11831	6.32626	130.268	8.09514	19.0071	257.957	6.90705	29.8736	721.101	5.55421	8.80124	286.757	7.39127	8.16875	221.575	7.56599	17.7558	324.529	6.52266	16.1106	288.291	6.62749
15.6713	278.01	6.68242	7.92914	243.719	7.48613	-5.42726	180.824	8.24492	2.34945	230.539	7.86552	8.04595	114.538	6.71736	19.6125	220.58	6.45279	11.0581	169.849	6.0085	14.1743	149.337	6.12331	13.2271	119.014	8.10015	23.8196	265.889	6.91205	30.3248	704.567	5.55922	5.63749	264.516	7.39628	7.68038	225.675	7.57099	18.0826	319.92	6.52767	15.9909	292.096	6.6325
16.755	281.467	6.68742	5.3258	250.311	7.49114	-3.64058	185.842	8.25491	4.25021	209.05	7.87053	10.8402	148.247	6.72237	24.972	242.848	6.45779	6.59591	170.224	6.0135	11.8629	188.94	6.12832	-4.14542	155.563	8.10515	17.6726	271.891	6.91706	28.9916	646.418	5.56422	0.410873	276.199	7.40128	6.43417	217.502	7.576	16.7136	316.356	6.53267	15.8021	293.999	6.6375
17.9563	291.81	6.69243	5.88933	242.728	7.49614	-6.0572	175.083	8.26491	10.0623	176.199	7.87553	4.20083	171.104	6.72737	24.554	202.251	6.4628	19.6097	123.68	6.01851	24.4901	133.608	6.13333	-13.3493	176.893	8.11016	25.7036	201.846	6.92206	25.2929	574.282	5.56923	8.1668	223.919	7.40628	7.15282	224.979	7.58101	16.5265	316.571	6.53768	15.7736	285.45	6.64251
16.9128	279.993	6.69743	8.13472	233.778	7.50115	-3.42353	193.354	8.27491	4.25546	206.665	7.88054	8.72994	211.164	6.73238	20.7311	201.984	6.4678	11.7094	173.52	6.02351	14.3295	142.477	6.13833	-0.149976	66.6014	8.11516	18.3491	243.541	6.92707	24.8744	620.667	5.57423	7.2748	266.391	7.41129	7.89623	229.373	7.58601	17.3325	320.617	6.54268	16.7594	292.069	6.64751
16.5668	280.127	6.70244	7.4778	232.01	7.50615	-4.2156	182.193	8.2849	-0.487178	138.819	7.88554	13.4863	172.257	6.73738	19.5615	265.115	6.47281	10.5352	205.969	6.02852	29.5704	186.234	6.14333	1.75741	166.443	8.12017	9.702	283.842	6.93207	26.2283	621.524	5.57924	11.4169	336.839	7.41629	8.06272	230.526	7.59101	16.8799	316.999	6.54769	16.7396	293.114	6.65252
17.4099	286.558	6.70744	5.01676	252.294	7.51115	-2.66562	189.222	8.2949	1.80144	166.874	7.89055	9.12359	201.544	6.74239	19.876	214.149	6.47781	13.9471	140.695	6.03352	21.7087	137.6	6.14834	-7.50905	116.442	8.12517	17.3012	223.739	6.93708	23.1759	573.451	5.58424	13.6702	259.478	7.4213	6.83478	222.058	7.59602	16.4498	314.052	6.55269	16.524	287.755	6.65752
18.243	298.67	6.71245	6.51832	257.626	7.51616	-5.20829	176.639	8.3049	-1.68411	197.796	7.89555	15.8239	153.767	6.74739	19.9937	207.664	6.48282	18.976	196.965	6.03853	24.7466	162.145	6.15334	3.28588	181.689	8.13018	19.7433	260.61	6.94208	25.3382	610.27	5.58925	9.07482	130.131	7.4263	7.56158	224.389	7.60102	15.2665	318.286	6.5577	15.8989	281.645	6.66253
17.029	294.355	6.71745	8.21674	242.621	7.52116	-3.6666	187.156	8.31489	3.0143	150.85	7.90056	14.0708	181.903	6.7524	20.0716	232.665	6.48782	18.6558	166.928	6.04353	14.0805	135.028	6.15835	5.08315	153.366	8.13518	14.0356	252.893	6.94709	25.3377	669.705	5.59425	-0.61866	231.02	7.43131	8.04434	232.428	7.60603	16.7319	337.419	6.5627	16.1209	290.354	6.66753
17.2322	287.656	6.72246	7.81105	233.43	7.52617	-4.72285	176.961	8.32489	1.92155	197.581	7.90556	8.16321	184.502	6.7574	28.2763	216.695	6.49283	-2.53331	193.991	6.04854	23.4545	102.444	6.16335	7.99401	158.538	8.14019	13.1679	292.122	6.95209	28.9313	668.177	5.59926	4.9183	236.433	7.43631	8.54844	231.115	7.61103	18.2031	339.724	6.56771	16.433	293.543	6.67254
17.435	286.96	6.72746	6.45708	232.037	7.53117	-1.77322	186.566	8.33489	-0.287256	172.019	7.91057	12.8625	179.089	6.76241	25.436	218.356	6.49783	19.8919	155.513	6.05354	28.0104	181.518	6.16836	5.49179	175.419	8.14519	17.2785	297.133	6.95709	30.9728	641.381	5.60426	6.96612	206.099	7.44132	7.19608	223.424	7.61604	17.6009	332.73	6.57271	17.3422	295.178	6.67754
17.3036	300.277	6.73247	6.99697	244.496	7.53618	-4.07955	176.827	8.34488	11.7028	208.085	7.91557	10.0417	209.476	6.76741	19.0403	199.867	6.50284	17.4697	139.758	6.05855	36.2689	113.27	6.17336	-7.74633	158.94	8.1502	20.4834	342.714	6.9621	22.4674	689.373	5.60927	7.63064	189.432	7.44632	7.71052	223.746	7.62104	18.6642	334.579	6.57772	15.8915	286.924	6.68255
17.295	293.927	6.73747	7.93233	239.432	7.54118	-2.65376	180.02	8.35488	4.56087	198.894	7.92058	6.22017	189.325	6.77242	21.3388	180.198	6.50784	8.70523	95.7597	6.06355	25.7621	157.322	6.17837	17.2078	124.025	8.1552	21.9375	320.392	6.9671	30.3404	692.455	5.61427	8.83789	193.29	7.45133	8.754	228.596	7.62605	19.1079	334.016	6.58272	16.4501	291.48	6.68755
16.8284	290.175	6.74248	7.40071	253.767	7.54619	-4.87003	170.441	8.36488	1.63363	178.369	7.92558	7.72506	202.563	6.77742	21.0068	204.61	6.51285	14.675	120.17	6.06856	14.6738	182.804	6.18337	-5.095	136.592	8.1602	22.0438	338.855	6.97211	28.8228	680.906	5.61928	4.75578	197.497	7.45633	7.38781	225.139	7.63105	18.3393	333.882	6.58772	16.8154	292.927	6.69256
18.1028	295.588	6.74748	5.03573	241.978	7.55119	-2.92955	183.4	8.37487	-1.21405	174.805	7.93059	11.9116	201.062	6.78243	19.857	197.91	6.51785	12.2083	150.181	6.07356	17.6921	164.905	6.18838	-3.23208	120.89	8.16521	21.1615	326.073	6.97711	26.51	610.833	5.62428	9.42063	212.852	7.46134	6.65882	216.028	7.63606	16.0856	325.199	6.59273	16.6195	293.087	6.69756
18.9267	308.557	6.75249	6.44806	254.411	7.5562	-4.2376	174.144	8.38487	10.173	160.55	7.93559	14.0863	120.621	6.78743	16.4455	205.869	6.52285	6.4606	121.242	6.07857	8.71217	113.618	6.19338	9.03989	103.07	8.17021	23.0873	301.153	6.98212	22.2218	602.686	5.62929	9.86893	278.343	7.46634	7.6753	226.801	7.64106	16.1666	320.724	6.59773	16.5419	294.481	6.70257
17.8794	300.009	6.75749	9.2859	265.289	7.5612	-1.69821	186.137	8.39487	-0.047482	194.902	7.9406	17.5607	164.057	6.79244	22.7908	228.297	6.52786	13.169	149.189	6.08357	6.88205	188.137	6.19839	-0.857662	168.988	8.17522	21.047	291.56	6.98712	20.7879	648.026	5.63429	1.96736	216.148	7.47135	8.89113	232.562	7.64607	17.2613	333.775	6.60274	16.9142	296.544	6.70757
17.398	291.837	6.7625	9.2368	252.401	7.56621	-3.46602	180.824	8.40486	-0.37596	188.926	7.9456	13.4232	179.813	6.79744	25.4598	221.572	6.53286	14.2103	140.481	6.08858	22.3545	159.519	6.20339	-12.4546	93.3436	8.18022	20.6252	192.414	6.99213	35.2375	676.886	5.6393	2.66773	200.284	7.47635	8.42072	231.571	7.65107	17.9194	332.783	6.60774	17.2516	296.651	6.71258
17.3741	295.936	6.7675	6.79229	251.222	7.57121	-2.0244	186.754	8.41486	1.59459	181.424	7.95061	13.9126	147.604	6.80244	20.5417	230.307	6.53787	8.57814	141.687	6.09358	27.9198	138.779	6.2084	4.28523	145.301	8.18523	15.866	256.591	6.99713	27.4837	702.611	5.6443	8.40988	272.769	7.48136	7.02686	221.468	7.65608	16.7921	332.435	6.61275	17.5027	292.632	6.71758
18.4366	295.24	6.77251	6.98428	269.711	7.57622	-4.49053	177.793	8.42486	4.35828	197.126	7.95561	7.49536	146.908	6.80745	30.5432	219.321	6.54287	14.5514	192.544	6.09859	36.798	144.379	6.2134	9.37434	209.182	8.19023	14.9622	239.388	7.00214	26.231	711.802	5.64931	4.99921	285.578	7.48636	7.41914	232.321	7.66108	17.8705	331.39	6.61775	17.041	296.517	6.72259
17.3823	293.203	6.77751	8.68057	262.128	7.58122	-1.66928	190.027	8.43485	4.33832	159.639	7.96061	3.71731	165.316	6.81245	20.8816	249.172	6.54788	8.15611	108.916	6.10359	23.5325	160.886	6.21841	-4.62101	144.738	8.19524	17.1807	243.246	7.00714	31.2441	721.047	5.65431	7.61677	245.222	7.49137	8.69839	238.216	7.66609	18.5452	339.483	6.62276	17.0728	291.587	6.72759
17.214	292.239	6.78252	8.42793	255.429	7.58623	-3.42167	180.449	8.44485	6.17133	207.442	7.96562	4.15599	182.627	6.81746	25.0336	218.624	6.55288	18.1112	104.066	6.1086	21.7444	177.767	6.22341	8.07515	113.092	8.20024	24.0112	205.839	7.01215	29.295	702.048	5.65932	10.9629	252.189	7.49637	8.64461	241.807	7.67109	18.4836	339.75	6.62776	16.9336	285.343	6.73259
17.5194	295.454	6.78752	6.28069	258.376	7.59123	-1.07601	193.166	8.45485	3.59792	161.247	7.97062	13.7607	177.696	6.82246	20.4595	216.909	6.55789	11.4698	168.83	6.1136	27.6041	147.193	6.22842	-0.800158	163.415	8.20525	15.9912	236.896	7.01715	29.7498	632.833	5.66432	3.83362	319.02	7.50138	7.96881	229.588	7.6761	17.3644	334.069	6.63277	16.7534	286.442	6.7376
19.6864	308.611	6.79253	8.20685	238.628	7.59624	-3.92965	185.171	8.46485	1.3756	187.56	7.97563	11.6385	196.748	6.82747	19.0148	258.738	6.56289	22.5056	173.546	6.1186	16.2702	162.091	6.23342	-5.66211	145.783	8.21025	15.3878	214.923	7.02216	27.0784	672.974	5.66932	9.4535	257.361	7.50638	8.95396	235.698	7.6811	18.1647	330.398	6.63777	16.4932	285.182	6.74261
18.2487	302.984	6.79753	8.77056	247.417	7.60124	-2.1833	191.851	8.47484	5.17769	206.477	7.98063	15.1824	196.962	6.83247	22.9334	233.148	6.5679	21.5026	184.372	6.12361	9.99081	181.223	6.23843	6.24512	143.452	8.21526	19.1059	259.19	7.02716	32.4051	592.664	5.67433	6.74055	291.151	7.51139	9.96666	242.504	7.68611	19.6185	337.741	6.64278	16.9914	290.649	6.74761
18.1983	295.963	6.80253	7.63059	261.404	7.60625	-3.00402	181.871	8.48484	5.56132	215.48	7.98564	14.4997	193.72	6.83748	22.4723	237.462	6.5729	18.0736	132.898	6.12861	17.5787	188.673	6.24343	-3.9932	168.05	8.22026	12.9747	288.317	7.03217	25.3953	598.051	5.67933	9.00116	234.021	7.51639	9.35108	238.565	7.69111	19.3357	336.669	6.64778	17.8857	292.9	6.75261
18.7452	298.08	6.80754	6.42212	261.592	7.61125	-0.501771	194.427	8.49484	2.03322	199.001	7.99064	15.5755	170.14	6.84248	25.0572	236.068	6.57791	14.5977	99.0823	6.13362	25.4885	135.242	6.24843	6.80316	149.508	8.22527	20.5892	282.047	7.03717	24.1607	595.719	5.68434	7.6696	292.33	7.5214	7.63918	228.06	7.69611	17.8592	325.494	6.65279	17.5542	295.258	6.75762
19.5515	301.242	6.81254	8.1511	243.371	7.61626	-2.41408	183.937	8.50483	3.09834	197.742	7.99565	11.6696	152.99	6.84749	24.2088	261.016	6.58291	14.7078	156.505	6.13862	16.2008	145.398	6.25344	1.93526	136.002	8.23027	21.6874	316.855	7.04218	30.3001	599.364	5.68934	0.563013	270.384	7.5264	7.9077	234.626	7.70112	17.3351	320.054	6.65779	17.5553	290.917	6.76262
18.3692	288.916	6.81755	9.48354	249.319	7.62126	-1.8723	188.229	8.51483	8.63503	163.471	8.00065	11.0232	206.77	6.85249	21.6396	235.881	6.58792	1.54444	161.14	6.14363	18.1432	162.413	6.25845	4.64071	170.917	8.23528	29.8224	293.301	7.04718	29.9113	577.766	5.69435	6.11887	297.154	7.53141	8.95561	235.858	7.70613	18.1001	325.333	6.6628	18.0288	291.748	6.76763
17.3002	290.363	6.82255	9.33459	259.127	7.62627	-3.43613	178.624	8.52483	7.17885	167.839	8.00566	7.39005	134.26	6.8575	17.3099	239.016	6.59292	4.6275	89.9988	6.14863	21.5415	147.943	6.26345	4.12173	163.709	8.24028	19.0014	250.347	7.05219	22.8025	587.466	5.69935	4.28821	289.329	7.53641	9.71499	232.267	7.71113	17.678	328.871	6.6678	18.3637	284.727	6.77263
17.3167	291.837	6.82756	6.85381	267.755	7.63127	-0.542268	193.676	8.53482	1.2627	124.993	8.01066	8.16444	205.215	6.8625	26.9269	242.473	6.59793	18.644	106.612	6.15364	35.7684	187.279	6.26845	5.42509	177.482	8.24529	16.0877	237.994	7.05719	29.6879	619.783	5.70436	13.3248	306.8	7.54141	8.31976	226.801	7.71613	16.6799	321.153	6.67281	16.8819	287.701	6.77764
18.7941	302.769	6.83256	7.77779	266.093	7.63628	-2.19839	179.402	8.54482	-1.11702	163.096	8.01567	17.7094	159.341	6.86751	21.5347	240.436	6.60293	15.0485	143.616	6.15864	34.3723	166.834	6.27346	13.7665	121.265	8.25029	11.578	295.124	7.0622	22.6293	583.366	5.70936	9.5875	380.759	7.54642	9.17501	231.624	7.72114	17.7035	326.003	6.67781	16.5804	284.753	6.78264
17.5284	299.152	6.83757	10.048	244.389	7.64128	-0.81257	190.537	8.55482	5.23091	148.385	8.02067	13.6556	199.963	6.87251	22.5216	206.753	6.60794	12.8126	217.517	6.16365	25.8556	120.799	6.27846	-6.57344	165.96	8.2553	24.0302	292.283	7.0672	37.2838	618.925	5.71437	10.6777	312.776	7.55142	9.05703	231.678	7.72614	18.8804	341.573	6.68282	16.8555	292.632	6.78765
18.5451	298.187	6.84257	8.79059	258.081	7.64628	-2.48801	180.449	8.56481	2.74401	156.21	8.02568	9.21853	174.507	6.87752	26.8909	230.2	6.61294	17.3392	201.547	6.16865	18.4788	122.354	6.28347	-8.69051	162.396	8.2603	22.0737	302.546	7.07221	32.0974	592.959	5.71937	11.2649	286.06	7.55643	9.43382	223.933	7.73115	19.5272	345.137	6.68782	17.7871	297.643	6.79265
18.8197	303.868	6.84758	7.00235	260.654	7.65129	0.13876	191.261	8.57481	0.158647	154.602	8.03068	13.4345	147.256	6.88252	24.5348	210.505	6.61795	23.1866	216.687	6.17366	18.8259	140.253	6.28847	9.06376	197.043	8.26531	18.6209	275.723	7.07721	25.5031	596.818	5.72438	8.70252	247.929	7.56143	7.86619	212.062	7.73615	19.0172	342.752	6.69283	18.2585	297.429	6.79766
20.6186	310.888	6.85258	7.60731	252.83	7.65629	-2.09989	178.973	8.58481	2.98896	151.413	8.03569	9.65559	186.458	6.88753	21.5515	207.102	6.62295	10.709	121.59	6.17866	21.0639	155.205	6.29348	3.40667	205.082	8.27031	26.9968	252.384	7.08221	24.4577	543.787	5.72938	6.89152	205.295	7.56644	7.83417	227.122	7.74116	18.671	341.117	6.69783	18.3597	292.578	6.80266
18.6841	300.599	6.85759	9.29148	250.391	7.6613	-1.70274	186.807	8.5948	3.70186	189.248	8.04069	10.5452	173.382	6.89253	23.108	190.274	6.62796	1.80887	153.477	6.18367	23.9626	90.0113	6.29848	-0.574989	236.273	8.27532	28.4743	236.252	7.08722	27.3753	554.747	5.73439	5.36958	258.674	7.57144	8.9468	230.954	7.74616	20.0516	340.34	6.70284	18.0075	295.794	6.80767
17.6671	299.42	6.86259	9.12673	246.426	7.6663	-2.71417	184.688	8.6048	6.80655	174.993	8.0457	13.491	200.848	6.89754	21.436	173.392	6.63296	14.7528	150.717	6.18867	17.1977	166.647	6.30349	1.85029	191.443	8.28032	11.9751	240.218	7.09222	24.9406	574.121	5.73939	10.7034	246.455	7.57645	9.00355	232.509	7.75117	19.3557	344.252	6.70784	18.9178	295.124	6.81267
18.8926	300.384	6.8676	7.44651	236.967	7.67131	0.824008	193.998	8.6148	3.85325	186.381	8.0507	13.2645	221.749	6.90254	19.9047	212.032	6.63797	27.0213	128.905	6.19368	31.9701	135.403	6.30849	10.1236	102.561	8.28533	20.7041	226.311	7.09723	30.8524	615.602	5.7444	6.82093	244.713	7.58145	8.53271	225.809	7.75617	17.7724	328.388	6.71284	18.1297	292.337	6.81768
20.1162	308.852	6.8726	7.58976	253.553	7.67631	-1.41424	188.712	8.62479	6.72136	210.309	8.05571	16.7251	146.586	6.90755	19.6439	217.418	6.64297	10.4621	116.044	6.19868	16.8671	89.6362	6.3135	-1.00389	145.729	8.29033	13.5108	205.759	7.10223	25.7624	660.46	5.7494	11.0372	232.467	7.58646	9.41196	234.224	7.76118	17.9981	328.174	6.71785	16.5706	283.574	6.82268
18.356	294.731	6.87761	9.64044	267.299	7.68132	0.42098	197.298	8.63479	9.56476	208.272	8.06071	10.7832	181.742	6.91255	24.9755	186.978	6.64797	8.74848	96.7511	6.20369	21.1821	157.697	6.3185	4.29727	177.295	8.29533	12.0048	245.685	7.10724	30.4355	682.567	5.75441	5.95794	295.573	7.59146	10.7678	243.147	7.76618	18.5993	335.892	6.72285	17.1986	290.247	6.82769
18.054	290.416	6.88261	8.65011	261.672	7.68632	-1.89087	182.944	8.64479	4.27921	189.784	8.06572	13.7442	178.848	6.91756	25.1399	247.35	6.65298	15.3198	146.537	6.20869	25.8041	154.213	6.32351	-3.79103	129.973	8.30034	16.1857	240.647	7.11224	34.309	691.758	5.75941	6.90788	229.948	7.59647	10.3354	237.841	7.77119	19.0137	331.309	6.72786	17.6985	298.581	6.83269
18.6155	297.919	6.88762	7.68815	252.187	7.69133	-0.345289	192.576	8.65478	5.79432	192.624	8.07072	9.46485	202.107	6.92256	29.7566	263.4	6.65798	15.5894	198.305	6.2137	13.0433	117.048	6.32851	3.35044	130.75	8.30534	22.3242	339.069	7.11725	27.5732	666.114	5.76442	3.11328	264.06	7.60147	8.23903	226.694	7.77619	18.6912	327.558	6.73286	17.648	297.723	6.8377
20.2727	303.118	6.89262	9.6715	259.662	7.69633	-1.41379	185.305	8.66478	1.75452	173.868	8.07573	17.0087	183.27	6.92757	20.892	271.359	6.66299	6.41076	129.307	6.2187	20.369	127.257	6.33352	2.00455	177.992	8.31035	22.9476	306.217	7.12225	27.5756	698.592	5.76942	5.23566	294.313	7.60648	9.07619	233.179	7.7812	18.5427	332.086	6.73787	17.5465	300.323	6.8427
18.8372	299.795	6.89763	9.39077	269.523	7.70134	0.618045	197.647	8.67478	1.71139	215.4	8.08073	9.9431	177.91	6.93257	25.5635	249.708	6.66799	12.5965	153.369	6.22371	33.358	187.708	6.33852	-5.32198	162.879	8.31535	23.8574	333.79	7.12726	34.1213	696.743	5.77443	9.88233	286.917	7.61148	9.70104	233.071	7.7862	19.5505	340.313	6.74287	19.0465	306.325	6.84771
18.8017	296.231	6.90263	8.99607	277.481	7.70634	-1.4079	185.546	8.68478	4.65546	179.816	8.08573	11.0768	157.84	6.93757	23.8661	233.871	6.673	13.2189	230.593	6.22871	21.5034	152.043	6.34353	3.96158	227.055	8.32036	19.8172	324.948	7.13226	30.2148	657.941	5.77943	12.1542	264.462	7.61649	9.50853	232.991	7.79121	20.162	343.743	6.74788	18.2981	310.72	6.85271
19.9468	303.144	6.90763	7.68513	255	7.71135	0.767225	193.676	8.69477	4.72869	186.917	8.09074	11.48	210.36	6.94258	23.6733	190.756	6.678	17.8838	199.216	6.23372	21.7044	188.619	6.34853	3.93458	186.754	8.32536	19.3614	339.578	7.13727	24.1519	588.511	5.78444	10.3953	334.455	7.62149	8.3706	233.179	7.79621	18.4173	336.803	6.75288	18.6365	308.978	6.85771
[truncated: 207,632+ more rows]

## Sheet: Fig. S1
Fig. S1a		Fig. S1b
Gold quasi-BCC nanolattice		Copper quasi-BCC nanolattice
2θ / °	Intensity (a.u.)	2θ / °	Intensity (a.u.)
10.025	1033	10.025	1045
10.075	1081	10.075	1082
[truncated: 2,198 more rows]

## Sheet: Fig. S5
Fig. S5a		Fig. S5b
[truncated: 2,050 more rows]

[truncated: 3 more sheets: Fig. S6, Fig. S10, Fig. S12]
